# Supplementary material for: DRBD3 regulates long non-coding RNA abundance and cryptic splice site selection in trypanosomes
Source: Cell Mol Life Sci. 2025 Nov 6;82(1):386. doi: 10.1007/s00018-025-05929-w (PMC12592628; doi:10.1007/s00018-025-05929-w)
Supplement: Supplementary file 1 — Supplementary Material 1 [file 18_2025_5929_MOESM1_ESM.xlsx]

## Sheet: Contents
Supplementary Tables
Table S1. Oligodeoxynucleotides used in this work
Table S2. Effect of DRBD3 depletion on the transcriptome of bloodstream T. brucei
Table S3. Effect of DRBD3 depletion on the transcriptome of procyclic T. brucei
Table S4. Effect of DRBD18 depletion on the transcriptome of bloodstream T. brucei
Table S5. Effect of DRBD18 depletion on the transcriptome of procyclic T. brucei
Table S6. Effect of ZC3H41 depletion on the transcriptome of bloodstream T. brucei
Table S7. Effect of ZC3H41 depletion on the transcriptome of procyclic T. brucei
Table S8. Comparison between DRBD3-regulated lncRNAs in bloodstream and procyclic forms
Table S9. Expression changes of genes flanking DRBD3-regulated lncRNAs (bloodstream forms)
Table S10. Expression changes of genes flanking DRBD3-regulated lncRNAs (procyclic forms)
Table S11. ORF internal splice-acceptor sites regulated in DRBD3-depleted trypanosomes
Table S12. Regulated lncRNAs in PAP1-depleted procyclic trypanosomes

## Sheet: Table S1 Oligonucleotides
Table S1 Oligodeoxynucleotides used in this work
Quantitative RT-PCR
Name	Sequence (5'->3')	Sense/antisense	Target transcript and observations
AE640	CCTACCTGAGCGACTTGGAAAGG	s	actin
AE641	GCATTTGCTGTGTACGATGCTGG	a
FG989 (Guegan 2022)	CCTGCAGGCGTCACATTC	s	Tb927.10.12080
FG990 (Guegan 2022)	CAGTGAAGAAGAAAAGGCACG	a
FG2148 (Guegan 2022)	GTCCATTGAAGTACACAGATAC	s	grumpy
FG2149 (Guegan 2022)	GAAAACCGGTGGAAATGC	a
FG1957 (Guegan 2022)	GCTCGACTTTTTGTTGGGCAG	s	RBP7A
FG1958 (Guegan 2022)	CATATTGTAGCGGTTGTGAAGCG	a
AE63	GCGGATGCAAGCGTGTAAAGC	s	EP1
AE1271	CAAACACGATGCACCATATGGAGG	a
AE165	GCTCATGTAAACAGAAAATTCTCTGG	s	EP2
AE1425	CGTATATGCAAGTGTCCTGTCG	a
AE1265	CAGTGTTTCCCTGCTTCAGATGG	s	TblncRNA-23 (KS17gene_1079a)
AE1266	CCCTTAACTGCCTGTAGTAACC	a
AE1255	GCTGGAAGCCCTCTAAGGAGTC	s	KS17gene_6446a
AE1256	GCACATGCCTGTCAGTTCTTACC	a
AE1316	GAGTGATAGTGACTTGGTCAAGC	s	Tb8.NT.18
AE1317	GCCTTACTTCCTTCACACCTCG	a
AE1362	CGAAAGGCGAAGGTTGAAACTCC	s	Tb927.8.1290
AE1371	CTCAGTCCGATGGCTTTGCTC	a
AE1281	GCGTTTCTTCAAGCGAGACAAGC	s	Tb927.8.1300
AE1282	GCCAAGTCACGCTCATTGAACC	a
AE1314	CCCACAGTTGTCAATGTAAGTGG	s	6446a alternative trans-splicing
AE1315	AACCGATGGATTTCAACGAACTGC	a
AE1321	CACTTGAATTGACGCTCAGTTTTGG	s	KS17gene_3091a
AE1322	CCTAAAGACACCCGTCACCAAG	a
AE1324	CGTAAACGTAACACGGCTTCTGG	s	Tb927.10.11580
AE1325	GTTATCTGCGCAACACGAGACC	a
AE1376	TTACCATTTGGCGATGAAGCTGG	s	Tb927.10.11590
AE1377	CGGTGAGTGCGATGTGAAGATC	a
AE1342	GTCGTGCTTTTGAGATGTAAAGTGG	s	3091a alternative trans-splicing
AE1343	GTGCAACGCAAATGAGTAAGAAGG	a
AE1233	CGGTCGCTACTGTTAGCTTACC	s	KS17gene_1751a
AE1234	GACTTAACTTCGAAACTTCTGCACG	a
AE1279	CTCTATTTGTGACTATGCCACAAACC	s	RBP10
AE1280	GCTGTGGTGTATAGCCGTTCG	a
AE1372	GCGTGGCACCAAAACACTCC	s	Tb927.8.2790
AE1373	CGTTTGGACCGATCGTACACG	a
AE1374	CGTTGTTTCCGTGGACGATATCC	s	Tb927.8.2800
AE1375	GCTCAGTTAGGTTCATTCCTCG
RBP20 RT-PCR
AE1415	GGTTGAAATCCACCCATCACACG	a	RBP20 exon 2
AE1416	CCATCCTCAACTGTACGTTACTGC	s	RBP20 exon 1
AE1417	CACACGCTGCGAATTTCCACC	a	RBP20 exon 2
PAP1 3'-nested RT-PCR
CZ1484 (AE1160)	TTGAATCGCATTGAGCACCTGCTTTTTTTTTTTTTTTTTTVNN	a	oligo(dT)18 with anchoring nucleotides and a 5' tag sequence [that of CZ1585 (AE1161)]
CZ1485 (AE1161)	TTGAATCGCATTGAGCACCTGC	s	The sequence correspondis to CZ1484 (AE1161) 5' tag
AE1393	GTGCCTACCCATTTGGTTCATGC	s	PAP1 exon 1
AE1391	CAGTTGCAGAGAGTGATCTCGATG	s	PAP1 exon 1
Epitope tagging
AE1335	tataagcttTGTCTGTTTCCCCCAAGCGGAG	s	N-terminal 4xTy-tagging of Tb927.10.12080, PCR product cloned into p3077/BLA -> pGR485. Hind III site underlined
AE1336	CGCATTAGCCAATGTTATGTGTCG	a
AE1362	CGAAAGGCGAAGGTTGAAACTCC	s	C-terminal 4xTy-tagging of Tb927.8.1290, PCR product cloned into p3074 -> pGR503
AE1363	ctggatccGCCGTAGAGAAATACGACAACG	a	BamHI site underlined
AE1331	cttaagcttTGAGTCGAAGAAATTCGGCTTCC	s	N-terminal 4xTy-tagging of Tb927.8.1300, PCR product cloned into p3077/BLA -> pGR483. Hind III site underlined
AE1332	GGAAAAGTTGTCGGGTTTGAGCG	a
AE1376	TTACCATTTGGCGATGAAGCTGG	s	C-terminal 4xTy-tagging of Tb927.10.11590, PCR product cloned into p3074 -> pGR535
AE1413	attggatccTTGTACCTGTGTTGGGTGGTGAAC	a	BamHI site underlined
AE1423	GCGGTTAACTAATGTGGAAGACG	s	C-terminal TAP-tagging of Tb927.11.12740, PCR product was cloned into pGR354 -> pGR538 (pGR354 is a derivative of pGR351 (Rico-Jimenez 2021) with BLA replacing G418) resistance
AE1424	gaaggatccCACACGACACAAACCCGTATTTTC	a	BamHI site underlined
AE1389	ttaaagcttTGGAGTGGATGTATGGCCCAACG	s	N-terminal 4xTy- or TAP-tagging of PAP1, PCR product cloned into p3077/BLA (4xTy) or p3763 (TAP) -> pGR515 or pGR528, respectively. Hind III site underlined
AE1390	AAGATATCAGTCGTTAAAACAGATGGAC	a
AE1419	gagaagcttTGTATGGGATGAACAGAGGAGG	s	N-terminal 4xTy-tagging of DBP2B, PCR product cloned into p3077/BLA -> pGR536. Hind III site underlined
AE1420	CTCGAACCCgATATCAAGCATACG	a
AE1421	attaagcttTGGAAGACAATCTTGCGGCAG	s	N-terminal 4xTy-tagging of RBP20, PCR product cloned into p3077/BLA -> pGR537. Hind III site underlined
AE1422	CTAGATATCGTGACGATAGAAGAGGTCTAAAGC	a
Luciferase reporter assays
AE1407	gatagatcTGGCGCGTGTTTACAACAGTGTCG	s	Tb927.10.12080-RBP7A intergenic region containing grumpy, PCR product cloned into pGR435 -> pGR530, BglII site underlined
AE1408	catgtcgacAATTCCCACAAAATTAATTAGTTTGTCC	a	SalI site underlined
AE1402	caaagatctCGGGACTGACAGCCAGATATG	s	Tb927.10.11580-Tb927.10.11590 intergenic region containing KS17gene_3091a and Tb927.10.11585, PCR product cloned into pGR435 -> pGR523. BglII site underlined
AE1403	aatgatatcactaGTGAAAATGCTATACGTAGGTAGG	a	SpeI site underlined
PAP1 RNAi
AE1394	ttggatccaagCTTTTTCGATGAGTTTCCGAGG	s	PCR product was cloned into pGR19 (Clayton et al 2005) -> pGR516 (intermediate) and pGR517 (final RNAi construct). BamHI and HindIII sites underlined
AE1395	GCgATAtcGgGGCCCGCACAACTTACACC	a	EcoRV and ApaI sites underlined

## Sheet: Table S2 BF DRBD3 edgeR
Table S2 Effect of DRBD3 depletion on the transcriptome of bloodstream T. brucei.
Differential gene expression was analyzed using edgeR. logFC refers to the ratios (log2 converted) of the normalized counts
per million values (CPM) per transcript observed in RNAi samples relative to controls, whereas logCPM represents the average
of the counts per million (log2 converted) over all the libraries. Transcripts showing a false discovery rate (FDR) ≤ 0.01 and a
|log2 fold-change| ≥ 1.0 were considered to be significantly regulated. DRBD3 transcript is highlighted in yellow
GeneID	description	logFC	logCPM	PValue	FDR
Tb927.3.2500	Trypanosomal VSG domain containing protein, putative	5.7739	2.68835	3.49388e-86	3.2452e-84
Tb927.3.2540	variant surface glycoprotein (VSG)-related, putative	4.91171	4.56427	4.1157e-256	4.33246e-253
Tb927.5.5390	Variant Surface Glycoprotein, putative	4.89794	1.62866	3.97662e-39	7.89822e-38
Tb927.6.5260	variant surface glycoprotein (VSG), putative	4.63547	1.62216	9.89412e-38	1.86727e-36
Tb927.9.16640	variant surface glycoprotein (VSG), putative	4.44255	3.30865	7.9306e-92	8.83935e-90
Tb927.3.2550	hypothetical protein, conserved	4.40362	2.80207	1.22685e-76	9.01025e-75
Tb927.8.510	hypothetical protein	4.28934	3.22554	2.78448e-99	3.426e-97
Tb927.7.1980	retrotransposon hot spot protein 7 (RHS7), putative	4.11415	1.34898	4.01562e-25	4.74364e-24
Tb927.11.18430	variant surface glycoprotein (VSG), putative	3.7665	0.359439	1.19264e-13	7.00503e-13
Tb927.3.2580	hypothetical protein, conserved	3.65439	1.85176	3.86939e-34	6.52288e-33
Tb927.7.6540	variant surface glycoprotein (VSG, atypical), putative	3.64838	0.52383	6.70322e-15	4.3349e-14
Tb927.7.1960	retrotransposon hot spot protein 7 (RHS7), putative	3.43737	2.32837	4.88933e-44	1.19079e-42
Tb927.5.3990	variant surface glycoprotein (VSG, atypical), putative	3.35186	3.05092	1.20465e-63	5.70645e-62
Tb927.8.480	3.1.3.4 (Phosphatidate phosphatase)	3.26352	6.43164	0	0
Tb927.9.16070	hypothetical protein	3.15964	0.34371	1.35341e-11	6.73435e-11
KS17gene_1079a	KS17gene_1079a	3.00264	4.10833	2.43857e-103	3.25394e-101
Tb927.10.10210	procyclin-associated gene 4 (PAG4) protein	2.8881	4.06678	8.47692e-101	1.11542e-98
Tb927.7.3480	hypothetical protein	2.88616	2.01144	1.82013e-31	2.72847e-30
Tb927.9.16060	hypothetical protein	2.88613	-0.0812693	1.53003e-07	5.15672e-07
Tb927.10.7160	procyclin-associated gene 1 (PAG1) protein, putative	2.87952	2.10811	1.00787e-32	1.61294e-31
Tb927.4.290	retrotransposon hot spot protein 3 (RHS3), putative	2.79951	0.0617879	2.38072e-08	8.77623e-08
Tb927.8.490	hypothetical protein	2.75999	5.69485	1.64661e-268	1.94999e-265
KS17gene_7326a	KS17gene_7326a	2.72966	2.32138	2.61932e-34	4.44721e-33
Tb927.10.10230	procyclin-associated gene 5 (PAG5) protein	2.67476	3.97673	7.72274e-83	6.53261e-81
Tb927.10.1220	hypothetical protein	2.62885	2.84734	2.35766e-47	6.34559e-46
KS17gene_8372a	KS17gene_8372a	2.5893	0.510176	3.72812e-10	1.62991e-09
Tb9.NT.6	Tb9.NT.6	2.48825	3.20714	9.16185e-53	3.09998e-51
Tb927.11.1510	leucine rich repeat protein, putative	2.46074	2.36901	3.4387e-32	5.33196e-31
Tb927.7.6500	variant surface glycoprotein (VSG), putative	2.45902	4.07427	3.89318e-92	4.39096e-90
KS17gene_3387a	KS17gene_3387a	2.41714	2.91387	2.602e-40	5.38239e-39
Tb927.10.13060	hypothetical protein	2.40151	1.79676	1.5236e-21	1.5099e-20
Tb927.3.2520	expression site-associated gene 1 (ESAG1) protein, putative	2.39103	3.49583	1.33661e-56	5.08557e-55
Tb927.10.10240	procyclin-associated gene 1 (PAG1) protein	2.29726	3.49826	3.87671e-52	1.2887e-50
KS17gene_1877a	KS17gene_1877a	2.23704	1.7918	3.81769e-18	3.09929e-17
KS17gene_6543a	KS17gene_6543a	2.23702	0.244637	3.80692e-07	1.22634e-06
Tb927.8.5340	hypothetical protein	2.20954	1.92572	1.03584e-18	8.73867e-18
Tb927.2.1045	unspecified product	2.18055	3.24878	5.74088e-44	1.39459e-42
Tb927.4.3280	expression site-associated gene 2 (ESAG2) protein, putative	2.17638	-0.216561	1.42375e-05	3.77092e-05
KS17gene_2533a	KS17gene_2533a	2.17285	0.311685	2.44819e-07	8.05633e-07
Tb927.10.10250	EP2 procyclin	2.09994	3.61278	3.04583e-44	7.49512e-43
KS17gene_3946a	KS17gene_3946a	2.09581	5.5054	1.58525e-111	2.58942e-109
Tb2.NT.57	Tb2.NT.57	2.09142	0.137764	2.41851e-06	7.04091e-06
KS17gene_5085a	KS17gene_5085a	2.06343	3.8248	1.04028e-60	4.50027e-59
Tb927.10.10220	procyclin-associated gene 2 (PAG2) protein	2.00933	4.27941	2.86401e-63	1.32359e-61
Tb927.3.5690	hypothetical protein, conserved	2.00021	3.85993	1.04403e-49	3.12024e-48
Tb927.6.520	EP3-2 procyclin	1.99725	4.16424	1.4119e-58	5.59681e-57
Tb927.7.2000	retrotransposon hot spot protein 7 (RHS7), putative	1.97682	2.46482	1.77909e-20	1.6444e-19
KS17gene_1652a	KS17gene_1652a	1.96728	3.62711	4.42925e-52	1.46723e-50
KS17gene_6253a	KS17gene_6253a	1.96257	0.770603	1.2832e-08	4.88039e-08
Tb927.6.810	hypothetical protein	1.94711	1.88249	6.53475e-16	4.59274e-15
KS17gene_6914a	KS17gene_6914a	1.9464	3.92996	1.10048e-62	5.06115e-61
Tb927.10.7170	hypothetical protein	1.94287	0.684568	6.46276e-08	2.27614e-07
KS17gene_5793a	KS17gene_5793a	1.93558	1.77417	1.6527e-15	1.12889e-14
KS17gene_5900a	KS17gene_5900a	1.93404	6.24137	5.26712e-235	4.15839e-232
Tb927.10.10270	hypothetical protein	1.92634	3.75688	8.42843e-52	2.70681e-50
Tb11.NT.73	Tb11.NT.73	1.92619	2.45328	8.88874e-21	8.38764e-20
KS17gene_8509a	KS17gene_8509a	1.90237	3.65034	2.77133e-47	7.41683e-46
KS17gene_3137a	KS17gene_3137a	1.87931	3.48454	1.41656e-41	3.06403e-40
Tb927.6.480	surface protein EP3-2 procyclin precursor	1.87216	1.18117	8.20387e-10	3.50263e-09
KS17gene_2143a	KS17gene_2143a	1.85544	2.49676	3.42956e-20	3.12721e-19
KS17gene_4136a	KS17gene_4136a	1.85163	1.21708	1.80698e-10	8.12112e-10
Tb927.9.1280	variant surface glycoprotein (VSG, atypical), putative	1.83931	1.05132	3.76066e-09	1.51096e-08
Tb4.NT.45	Tb4.NT.45	1.83632	3.40016	3.70139e-38	7.12744e-37
Tb927.7.4645	hypothetical protein	1.8314	3.05324	5.88999e-28	7.60242e-27
KS17gene_731a	KS17gene_731a	1.82299	3.1237	4.7651e-33	7.70384e-32
Tb11.NT.179	Tb11.NT.179	1.81349	2.07213	7.98126e-17	5.94921e-16
Tb927.11.4060	leucine-rich repeat protein (LRRP), putative	1.81023	5.27947	2.27058e-90	2.33821e-88
Tb927.2.6280	adenosine transporter 2, putative	1.79642	0.0426029	4.9744e-05	0.000121997
KS17gene_5820a	KS17gene_5820a	1.76784	0.552963	3.11973e-06	8.97549e-06
KS17gene_7551a	KS17gene_7551a	1.76156	3.7493	1.06454e-42	2.4361e-41
Tb927.4.270	retrotransposon hot spot protein 3 (RHS3), putative	1.76153	0.758429	1.95173e-07	6.49709e-07
KS17gene_1117a	KS17gene_1117a	1.76123	3.02087	8.46688e-29	1.13139e-27
KS17gene_7057a	KS17gene_7057a	1.76029	3.85499	2.8622e-48	8.02262e-47
Tb11.NT.210	Tb11.NT.210	1.75935	3.17851	3.32459e-25	3.95197e-24
KS17gene_270a	KS17gene_270a	1.75003	4.03819	3.89586e-51	1.23443e-49
KS17gene_3330a	KS17gene_3330a	1.74643	3.86768	1.77425e-48	5.0327e-47
KS17gene_5601a	KS17gene_5601a	1.73243	4.37583	2.07331e-53	7.19506e-52
Tb927.3.5680	variant surface glycoprotein (VSG)-related, putative	1.72582	1.02151	2.20452e-08	8.15526e-08
Tb927.7.1870	hypothetical protein, conserved	1.72463	0.192183	2.86009e-05	7.25476e-05
KS17gene_845a	KS17gene_845a	1.72189	0.192455	7.00102e-05	0.000168259
Tb927.7.2010	retrotransposon hot spot protein 7 (RHS7), putative	1.71454	1.91531	2.96143e-14	1.82422e-13
KS17gene_789a	KS17gene_789a	1.70455	3.84321	1.16128e-46	3.0392e-45
KS17gene_4370a	KS17gene_4370a	1.70225	2.36268	1.48772e-14	9.3342e-14
KS17gene_8261a	KS17gene_8261a	1.68343	2.0239	5.97255e-15	3.87989e-14
Tb927.6.1300	hypothetical protein	1.66917	1.57141	6.89043e-11	3.21525e-10
Tb927.11.7820	endonuclease/exonuclease/phosphatase, putative	1.65938	4.08076	3.55078e-37	6.58318e-36
Tb927.7.2020	retrotransposon hot spot protein 7 (RHS7), putative	1.65771	1.72624	2.36184e-11	1.14985e-10
KS17gene_2109a	KS17gene_2109a	1.64804	3.04581	1.00198e-25	1.20466e-24
Tb927.11.1500	leucine-rich repeat protein (LRRP), putative, (fragment)	1.64396	5.61308	1.87346e-99	2.33542e-97
KS17gene_6490a	KS17gene_6490a	1.63399	2.94966	7.68885e-19	6.53897e-18
KS17gene_1650a	KS17gene_1650a	1.61505	3.267	3.07717e-27	3.89748e-26
Tb927.5.1390	64 kDa invariant surface glycoprotein	1.61159	5.97483	8.03261e-148	2.5367e-145
Tb927.7.6010	hypothetical protein	1.60161	0.510319	3.47334e-05	8.72617e-05
Tb7.NT.76	Tb7.NT.76	1.595	3.08978	3.15639e-26	3.86352e-25
Tb5.NT.61	Tb5.NT.61	1.57787	4.76284	1.18335e-53	4.16768e-52
Tb11.NT.1	Tb11.NT.1	1.5671	2.74658	7.97212e-21	7.55279e-20
KS17gene_5170a	KS17gene_5170a	1.56065	3.74632	1.88237e-36	3.42295e-35
KS17gene_1836a	KS17gene_1836a	1.55933	4.09199	7.50554e-36	1.34165e-34
KS17gene_5580a	KS17gene_5580a	1.55909	3.60191	1.53079e-29	2.13905e-28
KS17gene_4110a	KS17gene_4110a	1.55781	4.4522	1.20339e-44	2.97675e-43
KS17gene_2374a	KS17gene_2374a	1.5521	4.29094	1.55745e-49	4.61103e-48
Tb10.NT.22	Tb10.NT.22	1.54811	2.42846	2.01624e-16	1.46599e-15
KS17gene_142a	KS17gene_142a	1.54758	2.79059	3.6478e-18	2.96391e-17
Tb927.11.11400	hypothetical protein	1.5368	3.5473	6.34274e-25	7.41866e-24
Tb11.NT.96	Tb11.NT.96	1.53152	4.02837	8.44193e-38	1.59638e-36
Tb927.10.4370	expression site-associated gene 3 (ESAG3) protein, putative	1.52256	4.76337	3.47237e-69	1.94658e-67
Tb927.9.4500	heat shock protein, putative	1.51667	10.82	1.14542e-202	6.38335e-200
Tb8.NT.18	Tb8.NT.18	1.50539	5.30121	1.35544e-71	8.3931e-70
Tb2.NT.63	Tb2.NT.63	1.49875	2.39103	1.51093e-15	1.03654e-14
Tb927.9.7950	hypothetical protein	1.49763	2.31557	7.85977e-15	5.05522e-14
KS17gene_7082a	KS17gene_7082a	1.49727	2.58862	2.74689e-17	2.12268e-16
Tb927.9.7390	variant surface glycoprotein (VSG)-related, putative	1.4922	2.1971	1.18332e-13	6.95455e-13
KS17gene_4802a	KS17gene_4802a	1.48956	3.59432	2.23291e-29	3.08826e-28
KS17gene_7214a	KS17gene_7214a	1.4895	0.950426	3.69535e-06	1.05198e-05
KS17gene_2123a	KS17gene_2123a	1.48813	2.29071	2.09606e-14	1.30388e-13
KS17gene_7776a	KS17gene_7776a	1.48082	3.56598	8.21579e-32	1.2534e-30
KS17gene_4644a	KS17gene_4644a	1.48034	4.01051	1.01195e-27	1.29732e-26
Tb927.10.10260	EP1 procyclin	1.47058	4.62507	3.07611e-54	1.09974e-52
KS17gene_8287a	KS17gene_8287a	1.47018	3.11645	2.45425e-22	2.52186e-21
Tb927.3.2590	hypothetical protein	1.46511	5.38734	1.94366e-75	1.35399e-73
Tb5.NT.17	Tb5.NT.17	1.45121	3.77701	3.25055e-29	4.45024e-28
KS17gene_1761a	KS17gene_1761a	1.45038	1.89378	7.44262e-11	3.46153e-10
KS17gene_4066a	KS17gene_4066a	1.44758	2.81776	3.57913e-17	2.7412e-16
Tb927.5.1410	64 kDa invariant surface glycoprotein	1.44362	6.808	4.10379e-94	4.74138e-92
KS17gene_3484a	KS17gene_3484a	1.44315	2.59492	1.12689e-15	7.82711e-15
KS17gene_943a	KS17gene_943a	1.4343	4.35258	3.55296e-30	5.05417e-29
KS17gene_2317a	KS17gene_2317a	1.43033	3.93147	6.46757e-32	9.89883e-31
KS17gene_4363a	KS17gene_4363a	1.4284	3.16892	2.71807e-21	2.64113e-20
KS17gene_3234a	KS17gene_3234a	1.42176	1.16455	5.20008e-07	1.64933e-06
KS17gene_5010a	KS17gene_5010a	1.40516	3.68918	5.92643e-31	8.71849e-30
Tb8.NT.9	Tb8.NT.9	1.40491	3.13903	1.01396e-20	9.53001e-20
KS17gene_4365a	KS17gene_4365a	1.39941	3.74488	2.15658e-29	2.99142e-28
KS17gene_4621a	KS17gene_4621a	1.39753	4.58349	1.57662e-09	6.56856e-09
KS17gene_7852a	KS17gene_7852a	1.39612	4.28009	5.51099e-35	9.52757e-34
KS17gene_3091a	KS17gene_3091a	1.38813	4.1973	2.31811e-41	4.99131e-40
KS17gene_1793a	KS17gene_1793a	1.38723	2.56929	3.12485e-14	1.92239e-13
KS17gene_7824a	KS17gene_7824a	1.38374	3.92688	9.98655e-31	1.45755e-29
KS17gene_3807a	KS17gene_3807a	1.38074	0.210193	0.00043649	0.000925332
KS17gene_3624a	KS17gene_3624a	1.37579	2.70182	5.66545e-16	4.00556e-15
KS17gene_7955a	KS17gene_7955a	1.37172	1.71432	1.3431e-08	5.0939e-08
KS17gene_3716a	KS17gene_3716a	1.36749	4.01593	1.20981e-24	1.39948e-23
KS17gene_7016a	KS17gene_7016a	1.36612	2.81207	5.17652e-15	3.37757e-14
KS17gene_697a	KS17gene_697a	1.36081	4.18952	3.71993e-38	7.14859e-37
KS17gene_7053a	KS17gene_7053a	1.36073	3.01276	2.67402e-18	2.20101e-17
Tb10.NT.33	Tb10.NT.33	1.35753	2.57305	1.45928e-12	7.8197e-12
Tb927.9.15730	variant surface glycoprotein (VSG)-related, putative	1.35694	0.407252	0.000178929	0.000402789
KS17gene_2126a	KS17gene_2126a	1.35516	2.75039	1.12662e-15	7.82711e-15
KS17gene_2803a	KS17gene_2803a	1.34959	3.80282	1.73345e-23	1.8641e-22
KS17gene_1915a	KS17gene_1915a	1.34207	4.02858	4.30174e-33	6.96662e-32
KS17gene_3544a	KS17gene_3544a	1.34031	3.24084	6.36385e-19	5.47107e-18
Tb9.NT.68	Tb9.NT.68	1.33909	1.86573	2.04267e-07	6.7855e-07
KS17gene_3620a	KS17gene_3620a	1.33771	3.8067	6.29867e-30	8.90651e-29
KS17gene_6341a	KS17gene_6341a	1.33744	3.36244	2.09527e-18	1.73065e-17
Tb927.9.15950	hypothetical protein	1.33623	0.328174	0.00049496	0.00103998
KS17gene_1751a	KS17gene_1751a	1.33293	4.00766	3.38711e-25	4.01621e-24
KS17gene_5120a	KS17gene_5120a	1.33195	4.95061	8.3726e-53	2.85331e-51
Tb8.NT.8	Tb8.NT.8	1.30776	4.21194	1.56408e-32	2.49044e-31
KS17gene_550a	KS17gene_550a	1.30557	2.46306	4.22476e-13	2.37258e-12
KS17gene_5424a	KS17gene_5424a	1.30237	1.73882	1.68319e-08	6.32297e-08
KS17gene_1303a	KS17gene_1303a	1.2972	3.50814	2.55121e-20	2.34434e-19
Tb11.NT.122	Tb11.NT.122	1.29562	3.4704	1.18451e-22	1.2332e-21
Tb11.NT.26	Tb11.NT.26	1.29435	2.75727	9.22026e-15	5.8863e-14
Tb5.NT.86	Tb5.NT.86	1.29381	2.04958	3.98375e-10	1.73766e-09
Tb927.9.15980	nucleoside transporter 1, putative	1.29379	2.75389	3.39536e-14	2.0807e-13
KS17gene_3178a	KS17gene_3178a	1.28903	5.19769	8.90314e-61	3.88702e-59
KS17gene_1147a	KS17gene_1147a	1.28604	3.05009	1.5782e-18	1.31502e-17
KS17gene_8310a	KS17gene_8310a	1.27926	2.86527	4.11557e-12	2.12485e-11
KS17gene_1498a	KS17gene_1498a	1.27442	4.96101	1.16434e-47	3.19737e-46
Tb927.2.6220	adenosine transporter 2, putative	1.27014	6.95275	6.57095e-111	1.05514e-108
KS17gene_1552a	KS17gene_1552a	1.27001	2.77097	2.34837e-12	1.23124e-11
Tb927.11.4070	hypothetical protein	1.26616	3.15164	5.61264e-19	4.84282e-18
Tb927.11.3560	hypothetical protein	1.26245	2.6958	7.69689e-13	4.22237e-12
Tb927.6.510	GPEET procyclin	1.25917	5.43459	5.54784e-52	1.82501e-50
KS17gene_7287a	KS17gene_7287a	1.25242	4.5088	1.15486e-27	1.47654e-26
KS17gene_2335a	KS17gene_2335a	1.25117	4.29839	2.76786e-37	5.17213e-36
KS17gene_6609a	KS17gene_6609a	1.23832	3.33622	5.58469e-20	5.04861e-19
Tb927.10.4390	hypothetical protein	1.23644	3.1939	7.06505e-18	5.63895e-17
Tb927.10.12280	hypothetical protein	1.23453	0.392376	0.00113886	0.00226529
KS17gene_1162a	KS17gene_1162a	1.22421	4.64852	9.22232e-23	9.66508e-22
KS17gene_8508a	KS17gene_8508a	1.22318	6.44543	2.91899e-65	1.47885e-63
KS17gene_2028a	KS17gene_2028a	1.22272	2.97275	6.05003e-16	4.26156e-15
KS17gene_3978a	KS17gene_3978a	1.21987	2.67751	1.69265e-13	9.77815e-13
KS17gene_5899a	KS17gene_5899a	1.21636	4.57071	1.88192e-36	3.42295e-35
Tb927.7.1930	3.6.1.6 (Nucleoside diphosphate phosphatase)	1.21528	4.83322	1.21296e-41	2.63568e-40
Tb927.11.8470	zinc finger protein family member, putative	1.21251	4.04382	4.14803e-28	5.39814e-27
KS17gene_5098a	KS17gene_5098a	1.20853	5.23583	9.61776e-48	2.66429e-46
KS17gene_1385a	KS17gene_1385a	1.20667	2.66804	1.73361e-11	8.57214e-11
KS17gene_6687a	KS17gene_6687a	1.20595	3.60313	1.50006e-15	1.02982e-14
KS17gene_7063a	KS17gene_7063a	1.20204	3.77134	3.37185e-24	3.78495e-23
Tb927.5.1970	hypothetical protein	1.19967	6.22275	1.55059e-86	1.45448e-84
KS17gene_1368a	KS17gene_1368a	1.18791	3.37636	4.03276e-17	3.07372e-16
KS17gene_2901a	KS17gene_2901a	1.18372	3.40684	1.38665e-18	1.1595e-17
KS17gene_3801a	KS17gene_3801a	1.18051	4.72022	3.16768e-41	6.72884e-40
Tb927.10.4350	hypothetical protein	1.17354	3.24419	2.55974e-15	1.72237e-14
KS17gene_3031a	KS17gene_3031a	1.17306	3.98746	3.57074e-24	3.99872e-23
KS17gene_6675a	KS17gene_6675a	1.1702	3.89584	6.64276e-22	6.71649e-21
Tb927.9.7400	expression site-associated gene 11 (ESAG11) protein, putative	1.16416	3.3155	1.69208e-15	1.15329e-14
KS17gene_3305a	KS17gene_3305a	1.15574	2.17622	3.331e-09	1.34633e-08
Tb11.NT.158	Tb11.NT.158	1.15522	4.13687	5.81988e-20	5.25119e-19
Tb927.4.250	retrotransposon hot spot protein 5 (RHS5), putative	1.15316	3.08967	1.77359e-14	1.10984e-13
KS17gene_1535a	KS17gene_1535a	1.13587	2.97857	2.29646e-12	1.20602e-11
Tb7.NT.24	Tb7.NT.24	1.13487	3.83962	1.40957e-18	1.17763e-17
KS17gene_6813a	KS17gene_6813a	1.13437	2.76991	2.84847e-12	1.48522e-11
Tb927.9.15790	variant surface glycoprotein (VSG)-related, putative	1.13356	1.89535	1.3078e-07	4.44567e-07
Tb2.NT.1	Tb2.NT.1	1.13344	3.70007	6.33078e-18	5.06998e-17
Tb927.10.11585	unspecified product	1.13177	3.78313	1.8339e-22	1.89677e-21
KS17gene_4241a	KS17gene_4241a	1.13129	3.56112	5.33606e-19	4.61679e-18
KS17gene_4766a	KS17gene_4766a	1.12447	1.42899	9.45378e-06	2.5612e-05
KS17gene_8362a	KS17gene_8362a	1.12141	2.48578	8.44853e-10	3.60384e-09
Tb927.9.7960	hypothetical protein	1.11558	2.00014	6.73512e-08	2.36591e-07
Tb927.11.9380	hypothetical protein	1.11494	0.539392	0.00138635	0.00272383
Tb927.10.4380	hypothetical protein	1.11156	3.34453	2.93968e-15	1.96685e-14
KS17gene_514a	KS17gene_514a	1.11104	3.38704	1.2344e-14	7.80167e-14
Tb927.9.2250	hypothetical protein, conserved	1.10685	6.3171	1.13824e-89	1.13512e-87
Tb927.10.12270	methyltransferase domain containing protein, putative	1.10402	3.32015	1.70345e-14	1.06665e-13
Tb927.11.12710	variant surface glycoprotein (VSG)-related, putative	1.10318	5.04644	1.03437e-43	2.48722e-42
Tb927.7.5780	thioredoxin, putative	1.10273	4.62586	3.19329e-18	2.60355e-17
KS17gene_5380a	KS17gene_5380a	1.10182	2.01001	6.60326e-08	2.3239e-07
KS17gene_5154a	KS17gene_5154a	1.10156	2.62311	1.05475e-08	4.03421e-08
KS17gene_7119a	KS17gene_7119a	1.10146	4.07469	9.37195e-25	1.08678e-23
KS17gene_2536a	KS17gene_2536a	1.0987	4.22945	8.97306e-29	1.19733e-27
KS17gene_7782a	KS17gene_7782a	1.09833	4.47027	9.64274e-27	1.19575e-25
KS17gene_4751a	KS17gene_4751a	1.0966	3.15214	5.1375e-15	3.35673e-14
KS17gene_227a	KS17gene_227a	1.09585	4.52598	6.45032e-25	7.53518e-24
Tb927.1.70	retrotransposon hot spot protein 4 (RHS4), putative	1.09581	6.24421	7.57959e-46	1.92518e-44
Tb11.NT.40	Tb11.NT.40	1.09517	3.05292	1.60149e-11	7.93127e-11
KS17gene_4604a	KS17gene_4604a	1.09467	7.36317	2.25875e-127	5.34984e-125
Tb927.6.3400	hypothetical protein, conserved	1.09354	2.54588	6.09636e-10	2.62532e-09
KS17gene_2532a	KS17gene_2532a	1.08482	3.20373	1.25724e-14	7.93546e-14
Tb927.10.13390	hypothetical protein, conserved	1.08339	5.09445	6.25161e-42	1.3806e-40
Tb927.4.170	hypothetical protein	1.08126	2.27136	2.69557e-08	9.86777e-08
Tb927.7.2030	retrotransposon hot spot protein 7 (RHS7), putative	1.07864	4.35263	7.15332e-31	1.05071e-29
Tb927.10.2430	4.6.1.1 (Adenylate cyclase)	1.07627	7.20299	1.1903e-120	2.30142e-118
KS17gene_2101a	KS17gene_2101a	1.0746	2.89775	9.71932e-12	4.88752e-11
KS17gene_6955a	KS17gene_6955a	1.07351	5.10644	4.71609e-44	1.15453e-42
KS17gene_796a	KS17gene_796a	1.07256	4.96025	1.75366e-28	2.31073e-27
Tb927.6.1310	Trypanosomal VSG domain containing protein, putative	1.06926	2.84219	3.8265e-11	1.82264e-10
KS17gene_1323a	KS17gene_1323a	1.06555	4.64534	9.13016e-29	1.21658e-27
Tb927.9.7290	variant surface glycoprotein (VSG)-related, putative	1.06539	5.34722	7.09173e-50	2.13292e-48
Tb927.2.1380	leucine-rich repeat protein (LRRP), putative	1.06234	4.96653	2.42233e-32	3.79952e-31
KS17gene_1574a	KS17gene_1574a	1.06126	3.2485	1.23585e-13	7.23634e-13
KS17gene_1244a	KS17gene_1244a	1.05926	5.26194	2.67342e-50	8.1703e-49
Tb927.9.7860	hypothetical protein, conserved	1.05642	0.697871	0.000959115	0.00192964
KS17gene_6769a	KS17gene_6769a	1.05531	4.18233	1.05487e-26	1.30638e-25
Tb927.11.11410	trans-sialidase, putative	1.04517	6.29578	8.30187e-73	5.24346e-71
Tb927.11.6565	hypothetical protein	1.04195	4.1505	1.73149e-21	1.70698e-20
Tb10.NT.68	Tb10.NT.68	1.04151	2.74395	7.65028e-09	2.97166e-08
Tb927.6.110	hypothetical protein	1.03868	1.21851	0.00013011	0.000298683
KS17gene_2888a	KS17gene_2888a	1.03821	2.96938	4.54157e-12	2.33969e-11
Tb927.1.3320	leucine-rich repeat protein (LRRP), putative	1.03717	4.0185	2.99897e-21	2.90811e-20
KS17gene_1412a	KS17gene_1412a	1.03629	3.42142	1.33824e-11	6.66235e-11
KS17gene_5648a	KS17gene_5648a	1.0353	2.35767	2.03049e-08	7.54977e-08
KS17gene_1054a	KS17gene_1054a	1.03464	2.87724	2.2613e-07	7.48551e-07
Tb927.10.13690	hypothetical protein, conserved	1.03384	4.65608	8.43398e-29	1.12858e-27
Tb927.11.5660	hypothetical protein, conserved	1.03133	5.16453	1.60868e-43	3.8584e-42
Tb927.6.240	hypothetical protein, conserved	1.02743	1.86169	1.4067e-06	4.20546e-06
Tb927.2.5340	hypothetical protein, conserved	1.0269	0.971761	0.000699003	0.00143403
KS17gene_6071a	KS17gene_6071a	1.02612	3.28655	5.20304e-14	3.15378e-13
KS17gene_2637a	KS17gene_2637a	1.02045	4.20142	3.60732e-24	4.03016e-23
KS17gene_7417a	KS17gene_7417a	1.01907	3.01964	1.59151e-11	7.88598e-11
Tb927.5.1430	64 kDa invariant surface glycoprotein	1.01608	5.46075	9.36939e-47	2.45888e-45
KS17gene_6037a	KS17gene_6037a	1.01542	4.40104	8.81468e-27	1.10027e-25
Tb5.NT.60	Tb5.NT.60	1.00649	2.4076	3.12508e-08	1.13742e-07
KS17gene_6860a	KS17gene_6860a	1.00526	4.40573	2.32125e-23	2.48491e-22
KS17gene_2036a	KS17gene_2036a	1.00312	3.57427	1.10493e-10	5.05704e-10
Tb927.10.2850	hypothetical protein	-1.00101	5.88029	5.4391e-40	1.10579e-38
Tb927.8.6110	2.3.3.10 (Hydroxymethylglutaryl-CoA synthase)	-1.00168	8.74382	2.36305e-105	3.44424e-103
Tb927.5.4580	Flagellum adhesion protein 3	-1.00655	8.15252	8.168e-60	3.39402e-58
Tb927.10.3840	60S ribosomal protein L18a, putative	-1.00864	9.10306	1.62837e-85	1.49778e-83
Tb927.11.1920	hypothetical protein	-1.01187	3.03345	1.94636e-11	9.55924e-11
Tb927.11.7685	ribosomal protein S10p/S20	-1.02212	4.41944	2.20046e-16	1.59626e-15
Tb927.4.4870	amino acid transporter, putative	-1.02216	6.95125	3.7723e-107	5.67283e-105
Tb927.6.4980	40S ribosomal protein S14	-1.02301	8.38614	4.86003e-78	3.74341e-76
Tb927.5.340	expression site-associated gene 5 (ESAG5) protein, putative	-1.02741	6.45653	1.04916e-89	1.05742e-87
Tb927.10.4640	eukaryotic translation initiation factor 3 subunit l	-1.02956	7.47799	1.67605e-63	7.86083e-62
Tb927.5.4420	3.6.4.13 (RNA helicase)	-1.03	8.04165	1.8952e-104	2.72047e-102
Tb927.11.16730	1.8.1.4 (Dihydrolipoyl dehydrogenase)	-1.03541	8.62529	7.88765e-132	2.01966e-129
Tb927.10.3370	60S acidic ribosomal protein P2, putative	-1.04359	7.39486	1.51166e-53	5.26525e-52
Tb927.10.8290	eukaryotic translation initiation factor 3 subunit c	-1.04772	0.0837819	0.00506511	0.00904559
Tb927.1.2450	histone H3, putative	-1.04802	1.69659	1.32601e-06	3.97803e-06
Tb927.1.2390	beta tubulin	-1.0482	7.53232	1.34151e-109	2.08352e-107
Tb927.11.10030	60S ribosomal protein L29, putative	-1.04879	7.07278	8.47051e-69	4.63871e-67
KS17gene_6359a	KS17gene_6359a	-1.05083	2.87715	1.23338e-11	6.15649e-11
KS17gene_8081a	KS17gene_8081a	-1.05157	0.821341	0.000389882	0.000833801
Tb927.3.1250	2.7.7.6 (DNA-directed RNA polymerase)	-1.05277	5.52157	9.60903e-43	2.20426e-41
Tb927.7.3220	4.3.2.- (Lyases acting on amides, amidines, etc.)	-1.05618	5.68183	2.43763e-70	1.44338e-68
Tb927.9.12550	2.7.1.30 (Glycerol kinase)	-1.05886	4.84058	8.30421e-29	1.11279e-27
Tb927.10.8430	40S ribosomal protein S12, putative	-1.06956	8.86028	9.07236e-75	6.18357e-73
Tb927.6.930	metacaspase MCA3	-1.07946	5.27831	1.16957e-53	4.13452e-52
KS17gene_1963a	KS17gene_1963a	-1.08123	7.29739	1.03105e-122	2.17069e-120
Tb927.7.190	3.4.24.15 (Thimet oligopeptidase)	-1.08223	7.74863	3.2854e-91	3.53703e-89
Tb927.8.5120	cytochrome c	-1.08999	8.00053	1.90776e-116	3.28621e-114
KS17gene_1750a	KS17gene_1750a	-1.09307	4.72102	2.45846e-12	1.28753e-11
Tb927.10.1560	Nucleolar protein 91	-1.09875	7.18173	2.36308e-119	4.38977e-117
Tb927.8.8030	emp24/gp25L/p24 family/GOLD, putative	-1.10775	6.51786	1.32951e-77	1.01579e-75
Tb927.9.4210	6.2.1.12 (4-coumarate--CoA ligase),6.2.1.3 (Long-chain-fatty-acid--CoA ligase)	-1.11026	7.69158	5.44054e-104	7.69309e-102
Tb927.3.2470	Pumilio homology domain family member 8	-1.11176	5.81431	1.33916e-53	4.69897e-52
Tb927.10.2840	ribosomal protein S25, putative	-1.11737	8.21188	4.38852e-114	7.29418e-112
Tb927.9.11600	glycosomal membrane protein	-1.12712	9.41781	1.6676e-144	4.93714e-142
Tb927.8.760	nucleolar RNA-binding protein	-1.13505	8.29511	7.6799e-122	1.54807e-119
Tb927.9.12630	2.7.1.30 (Glycerol kinase)	-1.14998	3.02271	7.27993e-13	4.00523e-12
KS17gene_4347a	KS17gene_4347a	-1.15086	1.63775	0.000794976	0.00161859
Tb927.4.4840	amino acid transporter 7, putative	-1.15346	4.25454	2.84752e-24	3.21926e-23
Tb927.11.680	ribosomal protein L21E (60S), putative	-1.16133	8.3519	8.11791e-74	5.23191e-72
Tb927.6.3240	Flagellar pocket collar protein BILBO2	-1.1669	6.9067	8.05131e-79	6.30397e-77
Tb927.9.4680	Eukaryotic initiation factor 4A-1	-1.16875	10.1533	4.62368e-174	1.75219e-171
Tb927.7.3020	Nitroreductase family, putative	-1.17189	2.82919	4.45668e-14	2.71353e-13
Tb927.11.13007	ubiquitin-60S ribosomal protein L40	-1.17232	6.16946	1.83369e-76	1.33634e-74
Tb927.8.1870	Golgi/lysosome glycoprotein 1	-1.1731	10.2039	2.6476e-179	1.09058e-176
Tb927.9.4750	hypothetical protein	-1.18169	7.78647	1.02326e-146	3.1272e-144
Tb927.8.4430	2.4.2.- (Pentosyltransferases.),2.4.2.3 (Uridine phosphorylase)	-1.18641	8.85731	4.79676e-140	1.3366e-137
Tb927.5.2030	hypothetical protein, conserved	-1.19174	5.71482	5.85317e-51	1.84843e-49
Tb927.5.810	zinc finger CCCH domain containing protein 11	-1.19741	8.57042	5.99689e-141	1.72165e-138
Tb927.11.1800	histone H1	-1.1981	5.04286	3.33227e-57	1.29917e-55
Tb927.6.2100	40S ribosomal protein S30, putative	-1.2067	7.28998	5.27844e-69	2.94164e-67
KS17gene_4567a	KS17gene_4567a	-1.21154	1.35619	1.61478e-06	4.80026e-06
Tb927.1.2470	histone H3, putative	-1.21312	4.70611	7.394e-35	1.27365e-33
Tb927.10.9080	pteridine transporter, putative	-1.21415	7.04212	1.22302e-80	9.90333e-79
Tb927.7.2980	Nitroreductase family, putative	-1.21493	1.75203	1.74955e-07	5.85698e-07
Tb927.10.12960	Ras-related protein Rab5A	-1.2176	7.13299	1.93964e-131	4.83583e-129
Tb927.11.13090	elongation factor 1 gamma, putative	-1.22754	6.27446	5.61162e-104	7.81831e-102
Tb927.1.2490	histone H3, putative	-1.22902	2.44357	1.87828e-06	5.54182e-06
Tb927.4.4860	amino acid transporter 8, putative	-1.22913	7.5895	3.26595e-170	1.19006e-167
Tb927.3.4100	Pyruvate transporter, putative	-1.23268	8.13665	6.90169e-107	1.02167e-104
Tb927.8.7630	amino acid transporter 1, putative	-1.25233	3.22772	1.62879e-21	1.60909e-20
Tb927.10.8480	glucose transporter, putative	-1.25391	6.32751	3.70051e-94	4.32823e-92
Tb927.9.12570	2.7.1.30 (Glycerol kinase)	-1.25956	6.33776	1.28973e-118	2.34979e-116
Tb927.11.8990	cation transporter, putative	-1.27329	6.17592	5.04669e-118	9.0212e-116
Tb927.10.13070	hypothetical protein, conserved	-1.2734	7.27881	4.84134e-121	9.55559e-119
Tb927.1.2820	pteridine transporter, putative	-1.28506	4.04164	7.06519e-35	1.21923e-33
Tb927.4.3930	amino acid transporter, putative	-1.29019	7.20409	2.67973e-167	9.40288e-165
Tb927.11.14000	nuclear RNA binding domain 1	-1.32279	5.74597	2.60442e-117	4.56931e-115
Tb927.8.7620	amino acid transporter 1, putative	-1.32393	3.74883	3.15102e-18	2.57351e-17
Tb927.11.5940	4.6.1.1 (Adenylate cyclase)	-1.32492	6.68189	4.06438e-122	8.37085e-120
Tb927.3.4070	Pyruvate transporter, putative	-1.35205	9.49594	2.4213e-126	5.59497e-124
Tb927.10.10610	3.1.3.48 (Protein-tyrosine-phosphatase)	-1.3593	7.07779	1.93561e-119	3.6676e-117
Tb927.9.10400	hypothetical protein, conserved	-1.37097	7.0322	9.16445e-186	4.3412e-183
KS17gene_5733a	KS17gene_5733a	-1.38707	2.53643	7.10291e-12	3.6082e-11
KS17gene_8121a	KS17gene_8121a	-1.3942	8.26037	3.84228e-176	1.51674e-173
Tb10.NT.148	Tb10.NT.148	-1.39467	4.78759	1.5297e-56	5.77384e-55
Tb927.1.2880	pteridine transporter, putative	-1.39645	4.15824	3.18812e-41	6.7571e-40
Tb927.10.15910	Glycerol uptake protein 1	-1.4059	7.44539	3.08049e-198	1.53603e-195
Tb927.10.14920	hypothetical protein, conserved	-1.41205	7.03111	6.67606e-154	2.181e-151
Tb927.4.1000	hypothetical protein, conserved	-1.41232	6.68843	3.45812e-74	2.27516e-72
Tb927.11.6570	Nodulin-like, putative	-1.41409	8.02032	3.92847e-219	2.48122e-216
Tb927.8.7650	amino acid transporter, putative	-1.41883	6.90695	2.16909e-182	9.78571e-180
Tb927.3.4090	Pyruvate transporter, putative	-1.42493	6.92216	4.25333e-165	1.43914e-162
Tb927.9.4200	6.2.1.12 (4-coumarate--CoA ligase),6.2.1.3 (Long-chain-fatty-acid--CoA ligase)	-1.44451	8.03428	2.87381e-139	7.77898e-137
Tb927.11.9010	cation transporter, putative	-1.44565	2.81044	1.36361e-20	1.2678e-19
KS17gene_5698a	KS17gene_5698a	-1.45003	3.79134	1.04774e-17	8.28569e-17
Tb927.7.230	40S ribosomal protein S33, putative	-1.4663	4.95941	3.74837e-66	1.94055e-64
Tb927.6.1520	Aquaglyceroporin 1	-1.48492	7.95998	3.79814e-71	2.30664e-69
KS17gene_5732a	KS17gene_5732a	-1.52587	6.70261	1.81713e-39	3.63197e-38
Tb927.10.8470	glucose transporter, putative	-1.52797	4.18588	4.59674e-52	1.51741e-50
Tb927.11.3080	vesicular protein trafficking mediator, putative	-1.53569	6.1892	2.26252e-181	9.74325e-179
KS17gene_2834a	KS17gene_2834a	-1.54217	2.9868	2.89486e-20	2.64984e-19
KS17gene_5275a	KS17gene_5275a	-1.5439	5.0034	1.07327e-54	3.92592e-53
Tb927.8.990	RNA-binding protein 33 (RNA-binding motif protein 33)	-1.55437	8.17209	8.88778e-245	8.42028e-242
Tb927.5.3810	2.4.2.10 (Orotate phosphoribosyltransferase),4.1.1.23 (Orotidine-5'-phosphate decarboxylase)	-1.56122	7.26029	6.13511e-239	5.284e-236
Tb927.8.6440-E1	RNA-binding protein, putative	-1.56232	5.99968	3.32804e-123	7.33251e-121
Tb927.10.8460	glucose transporter, putative	-1.57407	4.74611	5.11387e-60	2.13431e-58
Tb927.7.240	40S ribosomal protein S33, putative	-1.57617	3.70049	1.87852e-40	3.90287e-39
Tb927.10.8440	glucose transporter 1B	-1.57977	6.85663	1.04832e-103	1.41883e-101
Tb927.8.1110	40S ribosomal protein S9, putative	-1.64648	8.64143	3.03856e-200	1.59929e-197
Tb927.8.1510-E1	ATP-dependent RNA helicase DBP2B, putative	-1.65465	7.09297	3.54451e-128	8.61044e-126
Tb927.8.1510-E2	ATP-dependent RNA helicase DBP2B, putative	-1.66244	6.39129	6.64927e-225	4.49966e-222
KS17gene_2134a	KS17gene_2134a	-1.67013	2.34422	2.85145e-17	2.20168e-16
Tb927.8.7610	amino acid transporter 1, putative	-1.69153	7.43131	8.25363e-305	1.11707e-301
Tb927.7.4160	2.3.1.199 (Very-long-chain 3-oxoacyl-CoA synthase)	-1.70532	8.30136	0	0
KS17gene_1763a	KS17gene_1763a	-1.73078	3.08069	1.31761e-32	2.10152e-31
KS17gene_6482a	KS17gene_6482a	-1.7611	6.32967	1.51063e-207	8.94482e-205
Tb927.4.4730	amino acid transporter, putative	-1.80994	6.94406	0	0
Tb927.10.6060	universal minicircle sequence binding protein 2	-1.83231	8.38887	0	0
Tb927.11.9000	cation transporter, putative	-1.87788	3.56586	4.58372e-48	1.28101e-46
Tb927.6.170	4.6.1.1 (Adenylate cyclase)	-2.20645	2.87536	5.23087e-43	1.22062e-41
KS17gene_6483a	KS17gene_6483a	-2.21228	6.82059	0	3.49154e-305
KS17gene_6484a	KS17gene_6484a	-2.34083	2.96389	8.29063e-24	9.08039e-23
Tb927.6.180	4.6.1.1 (Adenylate cyclase)	-2.74102	2.93877	1.45028e-55	5.40945e-54
Tb927.9.8740	Double RNA binding domain protein 3	-3.62833	9.05005	0	0
Tb927.9.17600	variant surface glycoprotein (VSG), putative	-4.18186	2.2589	8.19896e-70	4.76546e-68
Tb927.5.4630	expression site-associated gene 1 (ESAG1) protein, putative	-5.4504	3.86899	1.46346e-233	1.06652e-230

## Sheet: Table S3 PF DRBD3 edgeR
Table S3 Effect of DRBD3 depletion on the transcriptome of procyclic T. brucei.
Differential gene expression was analyzed using edgeR. logFC refers to the ratios (log2 converted) of the normalized counts
per million values (CPM) per transcript observed in RNAi samples relative to controls, whereas logCPM represents the average
of the counts per million (log2 converted) over all the libraries. Transcripts showing a false discovery rate (FDR) ≤ 0.01 and a
|log2 fold-change| ≥ 1.0 were considered to be significantly regulated. DRBD3 transcript is highlighted in yellow
GeneID	description	logFC	logCPM	PValue	FDR
Tb927.1.3760	hypothetical protein, conserved	7.50445	1.62907	1.32774e-62	2.05977e-60
Tb927.3.3430	hypothetical protein, conserved	6.47552	0.672565	8.35628e-31	4.29725e-29
Tb927.7.6880	hypothetical protein, conserved	5.90993	3.5752	1.27778e-176	1.18935e-173
Tb927.6.550	hypothetical protein	4.40772	3.89719	3.05818e-168	2.37213e-165
KS17gene_3946a	KS17gene_3946a	3.02941	4.50006	2.33882e-134	1.36061e-131
Tb9.NT.6	Tb9.NT.6	2.99438	4.41385	6.35506e-131	3.28627e-128
Tb927.10.10210	procyclin-associated gene 4 (PAG4) protein	2.91673	7.69074	0	0
KS17gene_7326a	KS17gene_7326a	2.79016	6.2404	2.6149e-255	3.04244e-252
KS17gene_2143a	KS17gene_2143a	2.78256	2.87127	1.96979e-64	3.27408e-62
Tb927.10.10220	procyclin-associated gene 2 (PAG2) protein	2.7553	7.56316	0	0
Tb927.10.10230	procyclin-associated gene 5 (PAG5) protein	2.699	7.56499	0	0
Tb927.10.10240	procyclin-associated gene 1 (PAG1) protein	2.55434	7.41996	4.8755e-305	7.56353e-302
KS17gene_6883a	KS17gene_6883a	2.50599	2.42214	8.07133e-43	7.15504e-41
Tb927.10.7160	procyclin-associated gene 1 (PAG1) protein, putative	2.50161	5.34481	7.6422e-125	3.55668e-122
Tb10.NT.68	Tb10.NT.68	2.3656	3.34523	2.72605e-51	3.17176e-49
Tb927.10.1020	hypothetical protein	2.24112	0.77711	6.11747e-13	8.54976e-12
KS17gene_1117a	KS17gene_1117a	2.14624	2.84708	2.07685e-39	1.61094e-37
Tb927.7.4645	hypothetical protein	2.06694	3.32403	3.86237e-55	4.79346e-53
KS17gene_3544a	KS17gene_3544a	2.03397	3.30667	5.72809e-38	4.16539e-36
Tb927.11.8840	hypothetical protein	2.02727	0.559761	5.16636e-10	5.20438e-09
KS17gene_6914a	KS17gene_6914a	1.95573	4.0665	2.73634e-71	5.41911e-69
KS17gene_1079a	KS17gene_1079a	1.95422	7.35923	3.04093e-292	4.04357e-289
KS17gene_6791a	KS17gene_6791a	1.9316	6.03504	2.9192e-83	7.7634e-81
Tb927.11.7820	endonuclease/exonuclease/phosphatase, putative	1.91388	3.33944	1.68244e-32	9.32152e-31
KS17gene_1650a	KS17gene_1650a	1.89535	2.63723	7.96815e-28	3.70838e-26
Tb927.3.3160-E1	2.7.7.19 (Polynucleotide adenylyltransferase)	1.89147	4.26147	1.82776e-84	5.00375e-82
KS17gene_6431a	KS17gene_6431a	1.88432	1.57737	3.73096e-14	6.09259e-13
Tb927.8.1665	hypothetical protein	1.8614	1.26124	8.86135e-14	1.37469e-12
KS17gene_5085a	KS17gene_5085a	1.85098	3.39156	1.11014e-43	1.02309e-41
Tb927.6.460	procyclin associated gene 3 (PAG3) protein	1.84788	1.14876	6.04796e-13	8.47807e-12
KS17gene_7057a	KS17gene_7057a	1.83409	3.33117	1.45038e-43	1.32355e-41
Tb8.NT.18	Tb8.NT.18	1.81833	4.63812	3.45185e-87	1.03644e-84
Tb11.NT.210	Tb11.NT.210	1.80707	3.16513	5.18184e-39	3.92135e-37
KS17gene_1836a	KS17gene_1836a	1.79794	4.26635	2.95547e-48	3.12608e-46
KS17gene_5666a	KS17gene_5666a	1.69757	4.47527	3.72738e-55	4.68844e-53
Tb927.9.4850	leucine-rich repeat protein (LRRP), putative	1.68021	4.55507	5.60071e-82	1.30328e-79
KS17gene_5601a	KS17gene_5601a	1.66472	4.50641	2.40004e-50	2.69152e-48
Tb2.NT.63	Tb2.NT.63	1.65054	2.58953	4.96314e-23	1.6324e-21
KS17gene_1552a	KS17gene_1552a	1.62306	2.55711	6.35303e-21	1.85373e-19
KS17gene_7417a	KS17gene_7417a	1.6226	2.94662	5.29818e-29	2.58196e-27
Tb927.7.3480	hypothetical protein	1.6221	1.8557	6.01089e-14	9.54768e-13
KS17gene_789a	KS17gene_789a	1.61581	4.26793	4.96194e-56	6.32681e-54
KS17gene_3091a	KS17gene_3091a	1.60446	4.21609	8.20124e-60	1.13936e-57
Tb927.11.16790	2.7.1.- (Phosphotransferases with an alcohol group as acceptor.)	1.58706	3.79975	4.5729e-42	3.97799e-40
Tb927.11.11400	hypothetical protein	1.58078	1.0602	3.23175e-09	2.8952e-08
Tb11.NT.26	Tb11.NT.26	1.56667	2.30055	3.19236e-18	7.75835e-17
KS17gene_3137a	KS17gene_3137a	1.55535	3.10796	3.50569e-27	1.50373e-25
Tb11.NT.33	Tb11.NT.33	1.53444	4.50297	1.52677e-59	2.08988e-57
Tb11.NT.73	Tb11.NT.73	1.52644	1.87971	8.84359e-15	1.5415e-13
Tb927.5.150	hypothetical protein, conserved	1.51464	1.69971	4.01444e-13	5.78427e-12
KS17gene_1368a	KS17gene_1368a	1.512	3.69228	7.64766e-32	4.04457e-30
KS17gene_2109a	KS17gene_2109a	1.49416	2.90996	2.06777e-16	4.4043e-15
KS17gene_550a	KS17gene_550a	1.48195	2.51289	2.29939e-19	5.96176e-18
KS17gene_3801a	KS17gene_3801a	1.4677	3.92889	2.32883e-39	1.77678e-37
Tb927.10.1220	hypothetical protein	1.46335	3.75285	4.78724e-34	2.87481e-32
KS17gene_355a	KS17gene_355a	1.45602	2.12169	3.37268e-15	6.20412e-14
KS17gene_3178a	KS17gene_3178a	1.45322	5.17771	4.94387e-46	5.05687e-44
Tb5.NT.61	Tb5.NT.61	1.43819	4.85829	7.35742e-71	1.42673e-68
KS17gene_7824a	KS17gene_7824a	1.42957	4.348	4.40173e-44	4.18075e-42
KS17gene_8362a	KS17gene_8362a	1.42562	2.30399	1.36374e-15	2.62266e-14
KS17gene_8211a	KS17gene_8211a	1.41371	1.86992	2.53461e-12	3.31465e-11
Tb927.6.500	gene related to expression site-associated gene 2 (GRESAG2), putative	1.40287	0.0765688	0.000226891	0.000817576
KS17gene_3716a	KS17gene_3716a	1.40123	4.65344	1.84669e-46	1.90989e-44
Tb927.10.11585	unspecified product	1.38666	3.85075	1.70649e-32	9.3988e-31
KS17gene_3330a	KS17gene_3330a	1.3788	3.52526	3.40445e-32	1.83171e-30
KS17gene_7852a	KS17gene_7852a	1.37361	3.99126	1.32484e-35	8.68424e-34
KS17gene_1553a	KS17gene_1553a	1.37054	2.35249	1.61444e-15	3.06053e-14
KS17gene_6071a	KS17gene_6071a	1.37044	3.1682	1.47413e-15	2.81173e-14
KS17gene_5648a	KS17gene_5648a	1.36839	1.984	1.23557e-12	1.67894e-11
KS17gene_3305a	KS17gene_3305a	1.3683	2.03098	1.27374e-12	1.72075e-11
KS17gene_4669a	KS17gene_4669a	1.36736	4.11895	2.13169e-43	1.92638e-41
Tb927.2.1045	unspecified product	1.35862	2.2967	1.17303e-11	1.42354e-10
KS17gene_4241a	KS17gene_4241a	1.33841	3.65731	7.24618e-27	2.99767e-25
KS17gene_6037a	KS17gene_6037a	1.33298	5.00301	2.20709e-64	3.60415e-62
Tb4.NT.45	Tb4.NT.45	1.33163	2.7108	5.41439e-18	1.28237e-16
Tb927.10.9466	unspecified product	1.32138	1.4181	2.30166e-08	1.7958e-07
KS17gene_1232a	KS17gene_1232a	1.32044	4.14722	2.0022e-40	1.62057e-38
Tb927.6.820	Pumilio homology domain family member 4	1.29914	3.06549	6.32407e-17	1.39489e-15
Tb4.NT.19	Tb4.NT.19	1.293	2.739	4.24398e-16	8.798e-15
KS17gene_5900a	KS17gene_5900a	1.29203	5.05098	1.53022e-36	1.03212e-34
Tb11.NT.1	Tb11.NT.1	1.28998	1.46303	1.80041e-08	1.43232e-07
Tb7.NT.76	Tb7.NT.76	1.28402	2.71318	2.6915e-16	5.66799e-15
KS17gene_1793a	KS17gene_1793a	1.28249	2.34879	4.99013e-13	7.10216e-12
KS17gene_1652a	KS17gene_1652a	1.27806	3.16076	1.71841e-16	3.66857e-15
KS17gene_514a	KS17gene_514a	1.25735	3.11977	2.85707e-19	7.34631e-18
KS17gene_270a	KS17gene_270a	1.25082	2.52137	1.15905e-14	1.99048e-13
KS17gene_4766a	KS17gene_4766a	1.24954	1.01818	2.42613e-06	1.32138e-05
KS17gene_3624a	KS17gene_3624a	1.2115	2.58079	1.73996e-13	2.59545e-12
Tb2.NT.61	Tb2.NT.61	1.20041	0.704639	3.26983e-05	0.00014289
KS17gene_1009a	KS17gene_1009a	1.18111	2.58328	3.32009e-08	2.53931e-07
KS17gene_7955a	KS17gene_7955a	1.17703	2.51251	2.71311e-11	3.22112e-10
KS17gene_4110a	KS17gene_4110a	1.1718	4.74981	3.33343e-32	1.81448e-30
KS17gene_8333a	KS17gene_8333a	1.17091	3.73711	1.55781e-27	6.93783e-26
KS17gene_2888a	KS17gene_2888a	1.16445	2.70264	3.33908e-14	5.4815e-13
Tb927.11.9850	hypothetical protein, conserved	1.16271	3.61399	3.68566e-23	1.22086e-21
KS17gene_7776a	KS17gene_7776a	1.16111	3.33521	1.28805e-17	2.98981e-16
Tb8.NT.9	Tb8.NT.9	1.15801	2.97513	5.10117e-17	1.14139e-15
KS17gene_731a	KS17gene_731a	1.1535	2.95945	8.96779e-13	1.2348e-11
KS17gene_5193a	KS17gene_5193a	1.15234	4.62702	1.20791e-41	9.94979e-40
KS17gene_1244a	KS17gene_1244a	1.14884	5.3208	1.53335e-60	2.23006e-58
KS17gene_6609a	KS17gene_6609a	1.1471	4.04784	8.75471e-28	4.0341e-26
KS17gene_1385a	KS17gene_1385a	1.14406	2.48809	6.94644e-13	9.65037e-12
KS17gene_6546a	KS17gene_6546a	1.13248	1.22469	1.94322e-06	1.08114e-05
KS17gene_2637a	KS17gene_2637a	1.13132	3.59809	5.94698e-23	1.92203e-21
Tb8.NT.8	Tb8.NT.8	1.12929	3.79662	2.01666e-23	6.77655e-22
Tb927.6.530	procyclin associated gene 3 (PAG3) protein	1.12602	5.23893	3.09355e-56	3.99927e-54
KS17gene_5786a	KS17gene_5786a	1.11692	0.874623	3.16856e-05	0.00013879
Tb927.10.14615	unspecified product	1.11473	1.66736	4.53406e-07	2.83052e-06
KS17gene_2803a	KS17gene_2803a	1.11468	3.07922	1.70076e-15	3.21762e-14
Tb927.10.2430	4.6.1.1 (Adenylate cyclase)	1.1136	6.11869	1.06824e-85	3.01307e-83
KS17gene_6741a	KS17gene_6741a	1.11264	3.153	2.83636e-17	6.43924e-16
KS17gene_3620a	KS17gene_3620a	1.11022	3.54826	1.12912e-15	2.20796e-14
Tb5.NT.86	Tb5.NT.86	1.10384	1.95283	4.21866e-09	3.72202e-08
KS17gene_2136a	KS17gene_2136a	1.10257	4.57788	2.32352e-34	1.41355e-32
KS17gene_2028a	KS17gene_2028a	1.10229	3.04617	9.60764e-14	1.47815e-12
KS17gene_7287a	KS17gene_7287a	1.10138	4.64188	7.67693e-42	6.38008e-40
Tb927.10.9465	hypothetical protein	1.09477	4.00282	1.08793e-19	2.89327e-18
Tb927.11.6565	hypothetical protein	1.08532	4.21471	1.18667e-23	4.09092e-22
Tb927.10.4370	expression site-associated gene 3 (ESAG3) protein, putative	1.08529	1.46911	1.11454e-06	6.48385e-06
Tb11.NT.81	Tb11.NT.81	1.08327	3.46785	1.56278e-18	3.87903e-17
Tb927.2.5350	hypothetical protein, conserved	1.08311	1.23929	5.29243e-06	2.69781e-05
KS17gene_646a	KS17gene_646a	1.07239	2.9997	3.20283e-14	5.27644e-13
KS17gene_6912a	KS17gene_6912a	1.0723	3.17246	1.03481e-12	1.41232e-11
KS17gene_5105a	KS17gene_5105a	1.07122	1.84613	7.0252e-08	5.01461e-07
KS17gene_6446a	KS17gene_6446a	1.07099	4.14123	2.12689e-27	9.42717e-26
KS17gene_4193a	KS17gene_4193a	1.06973	3.84837	1.82102e-24	6.54442e-23
Tb11.NT.179	Tb11.NT.179	1.0555	1.4689	2.89778e-06	1.55678e-05
Tb927.7.3730	RNA-binding protein, putative	1.0544	2.53643	1.34764e-07	9.12279e-07
Tb927.10.13570	RNA-binding protein, putative	1.0524	1.02681	3.68232e-05	0.000158314
Tb927.2.725	unspecified product	1.05041	2.87703	1.38368e-08	1.12384e-07
Tb2.NT.57	Tb2.NT.57	1.04599	0.217183	0.00271407	0.00740402
Tb5.NT.75	Tb5.NT.75	1.04582	3.287	5.24167e-14	8.44108e-13
KS17gene_6959a	KS17gene_6959a	1.02941	4.77281	3.85427e-28	1.82109e-26
KS17gene_3725a	KS17gene_3725a	1.01879	3.86254	3.96554e-17	8.93735e-16
KS17gene_8212a	KS17gene_8212a	1.00792	1.54793	5.09807e-06	2.61017e-05
KS17gene_5170a	KS17gene_5170a	1.00435	3.11172	5.89852e-15	1.04978e-13
KS17gene_7119a	KS17gene_7119a	1.00265	4.54946	3.44456e-30	1.72376e-28
KS17gene_8370a	KS17gene_8370a	-1.00343	2.77889	3.77553e-12	4.78782e-11
Tb927.5.2340	hypothetical protein, conserved	-1.01723	4.88394	3.3771e-32	1.82756e-30
Tb927.9.2815	Domain of unknown function (DUF5075), putative	-1.02593	0.449836	0.00137628	0.00403389
Tb927.5.2030	hypothetical protein, conserved	-1.02752	6.28258	2.48197e-95	8.25079e-93
Tb927.7.2980	Nitroreductase family, putative	-1.04362	5.06532	8.64977e-32	4.5487e-30
Tb927.8.6440-E1	RNA-binding protein, putative	-1.04545	5.94293	6.65911e-76	1.4087e-73
KS17gene_8369a	KS17gene_8369a	-1.05883	2.78353	1.01896e-11	1.24468e-10
KS17gene_5670a	KS17gene_5670a	-1.06508	2.57048	1.5621e-09	1.46869e-08
KS17gene_34a	KS17gene_34a	-1.06932	1.69354	8.63441e-06	4.24487e-05
Tb927.1.2490	histone H3, putative	-1.07275	2.1635	1.20288e-08	9.83866e-08
KS17gene_228a	KS17gene_228a	-1.0811	2.48416	2.04372e-10	2.16662e-09
Tb927.5.2310	Phosphorylated CTD interacting factor 1 WW domain containing protein, putative	-1.09757	6.34937	7.17576e-81	1.62907e-78
Tb927.8.4430	2.4.2.- (Pentosyltransferases.),2.4.2.3 (Uridine phosphorylase)	-1.11559	7.49451	2.96291e-115	1.19907e-112
Tb927.5.1450	4.6.1.1 (Adenylate cyclase)	-1.11928	6.69139	2.8072e-82	7.25816e-80
Tb927.7.5970	protein associated with differentiation 5, putative	-1.12116	7.9653	1.00694e-88	3.1242e-86
Tb927.7.5990	protein associated with differentiation 7, putative	-1.12131	4.92051	1.5535e-32	8.71081e-31
KS17gene_5275a	KS17gene_5275a	-1.1323	4.82016	8.33516e-35	5.20696e-33
KS17gene_8081a	KS17gene_8081a	-1.13691	0.594173	0.000188848	0.000693137
Tb927.5.2320	Mak10 subunit, NatC N(alpha)-terminal acetyltransferase, putative	-1.14203	8.61863	1.59425e-139	9.89284e-137
Tb927.5.2290	3.6.4.13 (RNA helicase)	-1.14276	7.84568	2.96755e-157	2.12476e-154
Tb927.6.810	hypothetical protein	-1.16155	0.911551	3.29289e-05	0.000143763
Tb927.9.2855	Domain of unknown function (DUF5075), putative	-1.17521	0.725442	4.49086e-05	0.000188123
Tb927.11.11060	hypothetical protein	-1.19506	0.806541	3.33541e-05	0.000145361
Tb927.5.2300	formin, putative	-1.19957	6.48626	5.32464e-129	2.60851e-126
Tb927.5.2325	hypothetical protein	-1.20762	5.72147	1.77773e-57	2.36387e-55
Tb927.5.2280	2.3.1.- (Transferring groups other than amino-acyl groups.)	-1.20852	6.47812	1.80747e-133	9.89641e-131
Tb927.9.15620	BARP protein	-1.23189	3.04253	7.8474e-18	1.83989e-16
KS17gene_6124a	KS17gene_6124a	-1.23197	1.46204	1.40913e-07	9.51824e-07
KS17gene_5793a	KS17gene_5793a	-1.23353	0.864828	1.6821e-05	7.80898e-05
Tb927.4.4730	amino acid transporter, putative	-1.23746	9.04853	1.63976e-120	7.26805e-118
Tb927.5.2160	Domain of unknown function (DUF306), putative	-1.23794	6.55078	9.08923e-96	3.13343e-93
Tb927.2.1895	unspecified product	-1.23892	3.56299	5.80555e-25	2.14437e-23
KS17gene_265a	KS17gene_265a	-1.24487	4.93197	2.01155e-41	1.64241e-39
Tb11.NT.54	Tb11.NT.54	-1.26721	5.15372	8.88637e-46	8.99069e-44
Tb927.8.6590	Outer mitochondrial membrane transport complex protein/Glutathione S-transferase, C-terminal domain containing protein, putative	-1.27543	5.52618	1.08668e-64	1.83906e-62
Tb927.10.10445	Core histone H2A/H2B/H3/H4, putative	-1.28029	0.398222	0.000105071	0.000407162
Tb927.5.2020	hypothetical protein, conserved	-1.28112	5.14601	1.39861e-44	1.34209e-42
KS17gene_3748a	KS17gene_3748a	-1.28574	4.00372	3.34201e-15	6.1721e-14
Tb927.5.2350	glycosyltransferase (GlcNAc), putative	-1.28889	5.0784	1.36087e-50	1.54475e-48
KS17gene_6242a	KS17gene_6242a	-1.29932	1.52952	1.23741e-08	1.01122e-07
Tb11.NT.97	Tb11.NT.97	-1.2999	2.20499	3.55959e-11	4.16763e-10
Tb927.7.2180	T. brucei spp.-specific protein	-1.31605	6.67898	1.75666e-148	1.16793e-145
KS17gene_4024a	KS17gene_4024a	-1.34499	0.570923	1.92144e-05	8.79291e-05
KS17gene_6484a	KS17gene_6484a	-1.37892	3.02041	2.0873e-13	3.0839e-12
Tb927.10.10770	Generative cell specific 1 protein, putative	-1.45706	8.0253	2.14114e-242	2.21441e-239
Tb927.5.4170	histone H4, putative	-1.47361	1.20932	1.02046e-08	8.49147e-08
KS17gene_910a	KS17gene_910a	-1.56117	5.35258	7.95056e-107	3.08349e-104
KS17gene_223a	KS17gene_223a	-1.60169	0.358401	3.03748e-06	1.62301e-05
KS17gene_6250a	KS17gene_6250a	-1.61666	3.21027	3.67408e-34	2.22067e-32
Tb927.11.5940	4.6.1.1 (Adenylate cyclase)	-1.7098	6.85854	5.18221e-119	2.19255e-116
Tb927.1.4900	expression site-associated gene 11 (ESAG11) protein, putative	-1.74215	0.661312	2.51956e-08	1.95597e-07
Tb927.6.370	hypothetical protein, conserved	-1.77537	1.78146	2.43561e-17	5.55653e-16
Tb927.1.2880	pteridine transporter, putative	-1.90121	4.81987	5.01272e-82	1.19637e-79
Tb927.1.2820	pteridine transporter, putative	-1.97663	4.63693	1.15644e-75	2.39203e-73
KS17gene_4362a	KS17gene_4362a	-2.3242	0.155945	3.16462e-09	2.84053e-08
Tb927.9.8740	Double RNA binding domain protein 3	-2.3902	8.81123	0	0
Tb11.01.6250	expression site-associated gene 11 (ESAG11) protein, putative	-2.42013	0.956927	1.85501e-14	3.12797e-13
Tb927.7.180	Trypanosomal VSG domain containing protein, putative	-2.59994	0.155942	1.07937e-10	1.18756e-09
Tb927.1.2850	pteridine transporter, putative	-2.73648	0.260628	5.67495e-12	7.06182e-11
KS17gene_6969a	KS17gene_6969a	-2.93013	-0.135254	4.974e-10	5.02693e-09
KS17gene_6206a	KS17gene_6206a	-3.01008	-0.2538	9.50228e-10	9.18455e-09
Tb927.7.170	expression site-associated gene 9 (ESAG9) protein, putative	-3.84638	1.40428	2.10441e-37	1.47277e-35
Tb927.5.340	expression site-associated gene 5 (ESAG5) protein, putative	-5.36326	5.73206	0	0
Tb927.11.11410	trans-sialidase, putative	-5.38096	3.62137	1.03204e-168	8.73296e-166

## Sheet: Table S4 BF DRBD18 edgeR
Table S4 Effect of DRBD18 depletion on the transcriptome of bloodstream T. brucei.
Differential gene expression was analyzed using edgeR. logFC refers to the ratios (log2 converted) of the normalized counts
per million values (CPM) per transcript observed in RNAi samples relative to controls, whereas logCPM represents the average
of the counts per million (log2 converted) over all the libraries. Transcripts showing a false discovery rate (FDR) ≤ 0.01 and a
|log2 fold-change| ≥ 1.0 were considered to be significantly regulated. DRBD18 transcript is highlighted in yellow
GeneID	description	logFC	logCPM	PValue	FDR
KS17gene_4371a	KS17gene_4371a	2.90229	6.14338	1.27724e-87	3.61187e-85
KS17gene_7326a	KS17gene_7326a	2.22958	1.45991	9.49456e-21	1.38877e-19
Tb927.5.3440	hypothetical protein, conserved	2.19258	3.83442	1.23979e-45	6.02588e-44
Tb927.10.10210	procyclin-associated gene 4 (PAG4) protein	2.10248	2.82612	2.70159e-28	6.04586e-27
KS17gene_6883a	KS17gene_6883a	1.8741	3.6549	6.48728e-54	4.41893e-52
KS17gene_1761a	KS17gene_1761a	1.83691	0.767756	1.60192e-12	1.24162e-11
Tb927.11.12710	variant surface glycoprotein (VSG)-related, putative	1.77831	4.07547	6.68468e-54	4.52039e-52
Tb927.9.15610	BARP protein	1.77483	3.09096	9.04729e-34	2.6302e-32
Tb927.7.310	Prostaglandin E synthase, putative	1.76182	5.26248	1.44609e-126	1.3495e-123
Tb927.10.10240	procyclin-associated gene 1 (PAG1) protein	1.74004	1.78083	2.89459e-19	3.8207e-18
Tb927.10.10230	procyclin-associated gene 5 (PAG5) protein	1.70431	2.35204	4.15124e-26	8.24242e-25
Tb927.11.7630	Gp63-1 surface protease homolog, putative	1.61098	2.30856	5.68404e-22	8.91487e-21
Tb927.10.10220	procyclin-associated gene 2 (PAG2) protein	1.57606	3.22692	3.08637e-23	5.25584e-22
Tb927.11.5670	Mnd1 family, putative	1.49644	5.39451	1.98909e-66	2.23641e-64
Tb2.NT.63	Tb2.NT.63	1.48599	0.993664	7.04811e-10	4.22163e-09
KS17gene_5460a	KS17gene_5460a	1.46414	3.05939	5.19376e-27	1.09163e-25
Tb927.11.7760	MSP-A, putative	1.43198	2.404	8.46025e-21	1.23942e-19
Tb927.5.4535	hypothetical protein	1.42388	2.10226	2.10051e-14	1.89026e-13
Tb927.4.5060	hypothetical protein	1.41539	4.87642	6.03521e-65	6.40007e-63
KS17gene_7776a	KS17gene_7776a	1.40183	2.741	1.39651e-14	1.2827e-13
KS17gene_6553a	KS17gene_6553a	1.39387	4.08221	7.57504e-42	3.14179e-40
Tb927.11.13940	6.3.2.19 (Transferred entry: 2.3.2.23, 2.3.2.27 and 6.2.1.45)	1.33527	7.42743	2.57142e-63	2.58027e-61
Tb927.7.5380	Double RNA binding domain protein 12	1.2932	7.49486	4.45741e-53	2.92933e-51
KS17gene_4231a	KS17gene_4231a	1.29125	2.76875	1.42891e-18	1.80931e-17
Tb927.4.4940	SUMO-interacting motif-containing protein	1.28606	6.55777	1.39918e-68	1.78865e-66
Tb927.2.1045	unspecified product	1.28297	2.34234	7.62434e-15	7.20875e-14
Tb927.11.490	hypothetical protein, conserved	1.25845	5.40463	9.12805e-67	1.05164e-64
Tb11.NT.96	Tb11.NT.96	1.25733	3.65451	1.06032e-25	2.05019e-24
KS17gene_7093a	KS17gene_7093a	1.25064	4.78952	3.27664e-29	7.68281e-28
Tb927.11.16480	1.1.1.35 (3-hydroxyacyl-CoA dehydrogenase)	1.24936	5.92247	6.0277e-95	2.00895e-92
Tb927.8.970	hypothetical protein	1.23451	6.14571	9.58354e-57	7.21239e-55
Tb927.10.2430	4.6.1.1 (Adenylate cyclase)	1.22973	7.41962	2.21518e-107	1.292e-104
Tb927.11.7720	Gp63-1 surface protease homolog, putative	1.21657	3.61618	3.14511e-25	5.90546e-24
Tb927.11.7710	Gp63-1 surface protease homolog, putative	1.21338	6.69973	2.76502e-97	1.03213e-94
Tb927.11.8330	zinc finger protein, C2H2 type, putative	1.18535	7.95645	7.40192e-54	4.9694e-52
KS17gene_2219a	KS17gene_2219a	1.18274	6.99388	2.19828e-40	8.61947e-39
Tb927.8.3390	hypothetical protein, conserved	1.1786	5.88211	5.52116e-63	5.48122e-61
KS17gene_4884a	KS17gene_4884a	1.17028	3.346	2.54374e-18	3.15248e-17
Tb927.11.5720	hypothetical protein, conserved	1.16218	6.68466	1.76674e-56	1.31898e-54
Tb927.11.16170	hypothetical protein, conserved	1.15706	4.38582	1.29442e-32	3.5633e-31
Tb927.10.14270	TFIIF-stimulated CTD phosphatase, putative	1.15505	8.02373	3.43033e-48	1.87204e-46
KS17gene_514a	KS17gene_514a	1.15495	3.48926	5.3234e-15	5.10041e-14
KS17gene_3157a	KS17gene_3157a	1.14774	3.35681	7.85972e-19	1.00751e-17
Tb927.7.6490	hypothetical protein, conserved	1.14446	6.04353	2.36757e-74	3.74478e-72
Tb927.11.5350	myo-inositol/proton symporter (MIT)	1.13279	7.23344	3.90541e-66	4.28768e-64
Tb927.5.320	4.6.1.1 (Adenylate cyclase)	1.11801	3.17444	3.31033e-18	4.06474e-17
KS17gene_6174a	KS17gene_6174a	1.10245	5.83861	7.13654e-30	1.72534e-28
KS17gene_8509a	KS17gene_8509a	1.102	2.42371	3.06242e-11	2.12164e-10
KS17gene_1535a	KS17gene_1535a	1.09413	4.98589	1.18625e-39	4.51841e-38
KS17gene_1268a	KS17gene_1268a	1.08302	7.22595	7.00015e-17	7.7861e-16
Tb927.9.10280	Zinc finger CCCH domain-containing protein 48	1.06682	7.05358	8.67299e-16	8.93337e-15
Tb927.10.1030	3.4.16.5 (Carboxypeptidase C)	1.06619	6.20206	8.88417e-46	4.36353e-44
Tb927.11.10060	6.3.4.15 (Biotin--[biotin carboxyl-carrier protein] ligase)	1.06392	7.07095	3.77264e-80	8.18751e-78
KS17gene_7057a	KS17gene_7057a	1.0633	3.73122	4.45271e-22	7.06679e-21
KS17gene_1652a	KS17gene_1652a	1.06275	3.86437	3.55379e-23	6.02982e-22
Tb927.10.8050	TFIIF-stimulated CTD phosphatase, putative	1.04869	6.88646	5.9205e-42	2.47759e-40
Tb927.10.2560	1.1.1.37 (Malate dehydrogenase)	1.03674	6.83723	3.18026e-75	5.39604e-73
Tb927.11.15010	2.7.11.1 (Non-specific serine/threonine protein kinase)	1.03371	6.74308	1.69442e-49	9.58321e-48
KS17gene_8254a	KS17gene_8254a	1.02819	8.72805	2.21303e-27	4.7367e-26
Tb927.1.3550	hypothetical protein	1.02805	7.58386	4.17576e-62	3.89682e-60
Tb927.6.5020	cyclin 7, putative	1.02707	5.09463	5.29139e-20	7.3921e-19
KS17gene_6609a	KS17gene_6609a	1.02622	3.58046	8.77231e-13	6.96116e-12
Tb927.10.4620	5.2.1.8 (Peptidylprolyl isomerase)	1.00697	5.2185	1.1107e-36	3.62415e-35
Tb927.3.3270	2.7.1.11 (6-phosphofructokinase)	-1.0025	11.271	7.01179e-44	3.25542e-42
Tb927.1.3450	hypothetical protein, conserved	-1.00346	7.42683	2.22472e-65	2.38634e-63
KS17gene_3765a	KS17gene_3765a	-1.00347	2.67682	1.19595e-07	5.68841e-07
Tb927.11.1390	class I transcription factor A, subunit 1	-1.00403	6.20425	1.53896e-51	9.32568e-50
Tb927.7.2650	Cytoskeleton associated protein 51V	-1.00405	9.27471	3.37857e-52	2.10192e-50
KS17gene_6486a	KS17gene_6486a	-1.00526	3.41164	1.68645e-13	1.42425e-12
KS17gene_5439a	KS17gene_5439a	-1.00967	3.66935	3.89076e-19	5.09237e-18
Tb927.9.9320	MAPK/MAK/MRK overlapping kinase, putative	-1.01037	6.90372	4.235e-72	6.37436e-70
Tb927.9.9020	ribosome-interacting GTPase 2, putative	-1.01173	4.72742	6.59248e-15	6.27765e-14
KS17gene_5159a	KS17gene_5159a	-1.01329	4.17329	2.93839e-12	2.22083e-11
KS17gene_2542a	KS17gene_2542a	-1.01337	3.98018	2.98922e-26	6.03797e-25
Tb927.8.8200	Flagellar-associated protein 59, putative	-1.01533	6.64038	6.05882e-36	1.91664e-34
Tb927.8.3350	DNA polymerase theta (helicase domain only), putative	-1.01592	6.4412	1.71836e-60	1.48479e-58
Tb927.1.2580	exosome-associated protein 1	-1.01635	5.76558	9.8148e-42	4.05273e-40
KS17gene_3848a	KS17gene_3848a	-1.01635	3.70084	6.76864e-15	6.42573e-14
Tb927.7.2120	hypothetical protein, conserved	-1.0181	7.45003	1.65255e-44	7.74955e-43
KS17gene_2111a	KS17gene_2111a	-1.019	6.13529	7.15853e-26	1.40049e-24
Tb927.8.650	3.6.3.- (Acting on acid anhydrides, catalyzing transmembrane movement of substances.),7.2.2.- (Linked to the hydrolysis of a nucleoside triphosphate.)	-1.01971	8.39271	4.5091e-48	2.44645e-46
KS17gene_2300a	KS17gene_2300a	-1.0227	5.56106	1.29984e-29	3.11027e-28
KS17gene_8007a	KS17gene_8007a	-1.02525	2.30666	3.55627e-10	2.19928e-09
Tb927.8.3480	hypothetical protein, conserved	-1.02826	5.36811	4.16239e-46	2.06614e-44
KS17gene_3342a	KS17gene_3342a	-1.02899	4.47107	7.72345e-32	2.03029e-30
KS17gene_7534a	KS17gene_7534a	-1.03129	3.17308	3.42657e-17	3.94288e-16
Tb927.2.4580	UNC119	-1.03162	7.94321	2.02906e-51	1.2138e-49
KS17gene_33a	KS17gene_33a	-1.03207	2.49696	5.40978e-10	3.28886e-09
Tb927.4.3160	2.3.1.42 (Glycerone-phosphate O-acyltransferase)	-1.03212	7.07351	1.72845e-81	4.24471e-79
KS17gene_6783a	KS17gene_6783a	-1.03342	4.92044	3.90154e-41	1.58301e-39
Tb927.9.7820	KKT-interacting protein 11	-1.03481	5.94518	1.34813e-57	1.0484e-55
Tb927.10.5710	hypothetical protein, conserved	-1.04007	3.66168	2.87369e-20	4.11308e-19
Tb927.8.595	hypothetical protein	-1.04354	4.67021	3.17767e-28	7.09427e-27
Tb927.10.2900	importin beta-1 subunit, putative	-1.04463	8.59887	7.88144e-73	1.22583e-70
Tb927.9.7800	hypothetical protein, conserved	-1.04642	4.70837	6.44897e-39	2.3417e-37
Tb927.8.7790	zinc finger domain, LSD1 subclass, putative	-1.04876	6.8894	1.74734e-40	6.88024e-39
KS17gene_4153a	KS17gene_4153a	-1.04949	3.53577	3.41856e-10	2.11833e-09
Tb927.4.2310	6.1.1.22 (Asparagine--tRNA ligase)	-1.04969	8.49225	1.20182e-46	6.23075e-45
KS17gene_1955a	KS17gene_1955a	-1.0501	3.29725	2.39713e-10	1.51047e-09
Tb927.11.1450	1.2.1.52 (Oxoglutarate dehydrogenase (NADP(+)))	-1.05117	8.90541	6.24264e-68	7.46876e-66
KS17gene_205a	KS17gene_205a	-1.05123	3.43819	4.84756e-20	6.80262e-19
KS17gene_2781a	KS17gene_2781a	-1.05245	3.88026	3.0565e-14	2.72169e-13
Tb927.4.3780	hypothetical protein, conserved	-1.05388	4.9095	2.7563e-32	7.43404e-31
Tb927.11.1360	zinc-finger of a C2HC-type, putative	-1.05677	6.18097	1.53935e-71	2.21003e-69
Tb927.4.3850	NLE (NUC135) domain/WD domain, G-beta repeat, putative	-1.05886	5.69926	3.27794e-60	2.78089e-58
Tb927.8.8070	conserved protein	-1.06078	5.91545	2.84955e-51	1.69376e-49
KS17gene_3105a	KS17gene_3105a	-1.06193	4.57156	6.68561e-14	5.79296e-13
Tb927.9.9060	Lsm12 protein, putative	-1.06566	6.5651	2.85118e-71	3.91283e-69
KS17gene_691a	KS17gene_691a	-1.06668	2.32966	2.10766e-12	1.62016e-11
Tb927.7.2100	6.3.5.2 (GMP synthase (glutamine-hydrolyzing))	-1.0682	6.70939	4.51589e-90	1.35943e-87
KS17gene_1897a	KS17gene_1897a	-1.06906	4.82642	1.3155e-23	2.28608e-22
KS17gene_6916a	KS17gene_6916a	-1.07411	5.05159	1.60439e-32	4.39067e-31
Tb927.8.5460	Flagellar calcium-binding 44 kDa protein	-1.07872	4.27935	5.2699e-26	1.03753e-24
Tb927.9.9100	hypothetical protein, conserved	-1.08222	6.99228	4.31387e-64	4.42385e-62
Tb927.8.730	nucleolar RNA-binding protein, putative	-1.08296	7.65915	3.03488e-42	1.28828e-40
Tb927.8.8170	RNA-editing substrate binding complex protein RESC12A	-1.0833	6.65933	1.91199e-81	4.57505e-79
Tb2.NT.41	Tb2.NT.41	-1.0866	5.50634	2.65965e-32	7.21508e-31
Tb927.6.1790	hypothetical protein	-1.08916	8.22261	2.18972e-18	2.72824e-17
KS17gene_6881a	KS17gene_6881a	-1.09128	0.499247	3.76867e-05	0.000125425
Tb927.8.8040	3.6.1.41 (Bis(5'-nucleosyl)-tetraphosphatase (symmetrical))	-1.09181	5.61739	4.85041e-58	3.8037e-56
Tb927.9.11600	glycosomal membrane protein	-1.09363	8.62884	2.35588e-66	2.61728e-64
KS17gene_240a	KS17gene_240a	-1.09482	3.17876	8.79827e-18	1.06079e-16
Tb927.10.14140	2.7.1.40 (Pyruvate kinase)	-1.09558	11.1437	7.10917e-76	1.32685e-73
KS17gene_570a	KS17gene_570a	-1.09709	3.76617	2.91137e-25	5.4776e-24
KS17gene_6329a	KS17gene_6329a	-1.09952	2.95253	2.30186e-13	1.91623e-12
KS17gene_4195a	KS17gene_4195a	-1.10175	4.81566	5.00953e-29	1.15715e-27
Tb927.4.3840	nucleolar protein, putative	-1.10244	6.2743	4.77201e-57	3.6502e-55
KS17gene_2134a	KS17gene_2134a	-1.10318	4.05001	1.80003e-14	1.63403e-13
Tb927.8.8050	Nucleoporin NUP75	-1.1044	6.66559	6.35501e-48	3.40833e-46
KS17gene_895a	KS17gene_895a	-1.10545	6.38131	5.10553e-19	6.64503e-18
Tb927.9.7670	hypothetical protein, conserved	-1.1092	5.96706	1.94731e-62	1.87343e-60
KS17gene_6304a	KS17gene_6304a	-1.11052	2.97039	9.92825e-19	1.27092e-17
Tb927.8.760	nucleolar RNA-binding protein	-1.11082	7.39602	2.22265e-22	3.61355e-21
KS17gene_967a	KS17gene_967a	-1.11226	2.66897	1.68413e-15	1.69722e-14
Tb927.8.7950	Flagellar Member 4	-1.11331	8.12488	1.0846e-51	6.61536e-50
Tb927.2.3330	hypothetical protein	-1.11446	1.73617	8.87122e-11	5.8589e-10
Tb927.8.3370	Ran-binding protein, putative	-1.11513	3.97287	5.17335e-23	8.69869e-22
Tb927.8.1510-E2	ATP-dependent RNA helicase DBP2B, putative	-1.11639	6.62278	1.8914e-83	5.04301e-81
Tb927.7.5950	protein associated with differentiation 3, putative	-1.1165	4.41313	3.80842e-26	7.59406e-25
Tb927.8.7920	4.6.1.1 (Adenylate cyclase)	-1.11927	1.62922	3.2739e-10	2.03139e-09
Tb927.4.2810	hypothetical protein	-1.11987	5.74609	1.05913e-50	6.13902e-49
KS17gene_5823a	KS17gene_5823a	-1.12073	1.86894	2.68807e-09	1.52215e-08
Tb927.11.10340	Serine/threonine-protein phosphatase PGAM5, mitochondrial, putative	-1.12607	6.89148	8.69291e-68	1.02686e-65
KS17gene_696a	KS17gene_696a	-1.13016	5.62729	1.37106e-37	4.63576e-36
Tb927.8.8010	hypothetical protein, conserved	-1.13022	5.70854	1.73672e-54	1.21858e-52
Tb927.1.2210	nucleosome assembly protein (NAP), putative	-1.1307	6.21324	4.14461e-78	8.40815e-76
KS17gene_1534a	KS17gene_1534a	-1.13151	1.16139	2.24995e-08	1.1626e-07
Tb927.7.6010	hypothetical protein	-1.13262	0.627382	2.42818e-06	9.63572e-06
KS17gene_3810a	KS17gene_3810a	-1.13284	4.37666	2.50687e-28	5.63713e-27
KS17gene_6114a	KS17gene_6114a	-1.13497	4.08585	6.70378e-24	1.1826e-22
KS17gene_6920a	KS17gene_6920a	-1.13604	4.89201	2.39633e-33	6.81785e-32
Tb927.5.4600	expression site-associated gene 3 (ESAG3) protein, putative	-1.14084	6.29846	1.2818e-70	1.73358e-68
Tb927.5.2000	hypothetical protein	-1.14162	8.28139	5.74737e-59	4.66387e-57
KS17gene_6253a	KS17gene_6253a	-1.1427	2.11133	1.10899e-10	7.24219e-10
KS17gene_244a	KS17gene_244a	-1.14319	2.81704	1.05945e-15	1.08052e-14
Tb927.5.1400	hypothetical protein	-1.14472	1.93483	4.51661e-06	1.72742e-05
KS17gene_697a	KS17gene_697a	-1.14494	3.20396	6.19024e-20	8.58355e-19
Tb927.9.8950	3.4.24.84 (Ste24 endopeptidase)	-1.14522	8.16041	1.69707e-96	5.86559e-94
Tb927.8.4700	amino acid transporter, putative	-1.15946	5.39287	9.69317e-53	6.19566e-51
KS17gene_4520a	KS17gene_4520a	-1.16242	4.50613	6.93538e-35	2.08777e-33
Tb927.8.7870	4.6.1.1 (Adenylate cyclase)	-1.16813	2.44216	5.06954e-16	5.32159e-15
KS17gene_6855a	KS17gene_6855a	-1.1697	2.67653	3.40377e-16	3.60954e-15
KS17gene_5440a	KS17gene_5440a	-1.17117	1.63229	4.34883e-10	2.6682e-09
KS17gene_3177a	KS17gene_3177a	-1.17282	3.39127	7.23838e-17	8.02849e-16
KS17gene_5154a	KS17gene_5154a	-1.17443	2.98004	4.83357e-17	5.4675e-16
KS17gene_871a	KS17gene_871a	-1.17666	4.0189	9.64583e-33	2.67901e-31
KS17gene_910a	KS17gene_910a	-1.17727	4.93203	1.45336e-33	4.16035e-32
Tb927.7.170	expression site-associated gene 9 (ESAG9) protein, putative	-1.17916	6.03665	1.74974e-69	2.2998e-67
Tb7.NT.53	Tb7.NT.53	-1.18858	2.10979	8.37667e-14	7.21136e-13
KS17gene_5791a	KS17gene_5791a	-1.19308	2.58386	1.18501e-10	7.71168e-10
KS17gene_4350a	KS17gene_4350a	-1.19372	4.68319	3.20504e-25	6.0059e-24
KS17gene_7219a	KS17gene_7219a	-1.19624	5.62552	1.22989e-62	1.19556e-60
Tb927.8.7830	hypothetical protein, conserved	-1.20048	6.78421	1.80349e-80	4.00717e-78
Tb927.4.3930	amino acid transporter, putative	-1.20126	7.71355	1.35677e-105	6.66386e-103
KS17gene_8483a	KS17gene_8483a	-1.20776	3.71198	1.04815e-27	2.29609e-26
Tb927.11.17890	expression site-associated gene 1 (ESAG1) protein, putative	-1.21338	5.46759	1.44157e-39	5.3811e-38
Tb927.2.3320	65 kDa invariant surface glycoprotein	-1.21471	4.9231	6.1262e-14	5.34296e-13
Tb927.2.6150	adenosine transporter 2	-1.21902	5.81615	8.82981e-53	5.68274e-51
Tb927.6.4280	1.2.1.12 (Glyceraldehyde-3-phosphate dehydrogenase (phosphorylating))	-1.21926	8.48286	3.56392e-46	1.77853e-44
KS17gene_2117a	KS17gene_2117a	-1.221	1.94398	7.36056e-13	5.88593e-12
Tb927.11.1430	Component of motile flagella 2	-1.22274	8.42706	4.67703e-72	6.92794e-70
KS17gene_6516a	KS17gene_6516a	-1.22362	3.17437	3.72999e-19	4.8888e-18
Tb927.8.8000	hypothetical protein, conserved	-1.22481	7.02674	2.65757e-71	3.70156e-69
Tb927.1.800	hypothetical transmembrane protein	-1.22632	2.2891	1.03293e-14	9.61046e-14
KS17gene_1599a	KS17gene_1599a	-1.22762	2.06272	1.0412e-11	7.52631e-11
Tb927.3.5660	2.4.1.- (Hexosyltransferases.)	-1.23089	5.7185	5.58343e-54	3.83122e-52
Tb927.8.8090	2.4.1.- (Hexosyltransferases.)	-1.23201	3.66345	7.41614e-27	1.55522e-25
Tb927.8.7860	4.6.1.1 (Adenylate cyclase)	-1.23327	1.77003	1.92412e-11	1.35926e-10
KS17gene_228a	KS17gene_228a	-1.23697	5.99186	1.03551e-68	1.34213e-66
KS17gene_5926a	KS17gene_5926a	-1.23736	3.95377	3.71884e-13	3.04958e-12
Tb927.9.9210	60S ribosomal protein L37, putative	-1.23743	6.72907	1.73809e-45	8.36075e-44
Tb927.8.7850	hypothetical protein, conserved	-1.23817	7.42324	8.22603e-62	7.52601e-60
KS17gene_5516a	KS17gene_5516a	-1.24535	2.11542	1.11225e-11	7.99653e-11
KS17gene_7079a	KS17gene_7079a	-1.24667	4.46858	1.49113e-40	5.92139e-39
KS17gene_1648a	KS17gene_1648a	-1.25145	4.22032	1.40506e-40	5.60341e-39
Tb927.1.2750	hypothetical protein, conserved	-1.25187	6.70768	4.97026e-43	2.19822e-41
Tb927.8.8100	2.4.1.- (Hexosyltransferases.)	-1.25192	2.85669	7.8666e-20	1.08276e-18
KS17gene_1169a	KS17gene_1169a	-1.25253	1.22706	1.65219e-07	7.72842e-07
KS17gene_283a	KS17gene_283a	-1.25406	2.98909	1.67228e-14	1.52548e-13
Tb927.8.7810	hypothetical protein, conserved	-1.25782	3.99311	5.18369e-35	1.57059e-33
KS17gene_7719a	KS17gene_7719a	-1.26096	3.0493	2.52035e-13	2.08695e-12
KS17gene_2165a	KS17gene_2165a	-1.26535	4.35282	2.07469e-22	3.37888e-21
KS17gene_8457a	KS17gene_8457a	-1.26591	4.34374	2.43979e-15	2.42472e-14
KS17gene_2123a	KS17gene_2123a	-1.26773	0.756977	4.76069e-08	2.37576e-07
KS17gene_6105a	KS17gene_6105a	-1.26853	4.6977	9.84661e-31	2.48347e-29
KS17gene_5924a	KS17gene_5924a	-1.27542	3.03001	1.54295e-09	8.9489e-09
Tb927.1.2310	hypothetical protein	-1.28306	6.30565	1.69065e-29	4.02478e-28
Tb927.11.7380	1.1.5.3 (Glycerol-3-phosphate dehydrogenase)	-1.2869	8.88909	2.92905e-94	9.4255e-92
Tb927.8.1665	hypothetical protein	-1.28744	2.9294	1.80095e-23	3.10655e-22
Tb927.2.5310	hypothetical protein, conserved	-1.28883	1.76797	8.5828e-13	6.82238e-12
Tb927.8.7310	hypothetical protein	-1.2908	2.77528	1.24851e-14	1.15357e-13
Tb927.8.7970	hypothetical protein	-1.29118	8.49198	2.66298e-72	4.07392e-70
KS17gene_5578a	KS17gene_5578a	-1.29122	4.80342	4.56099e-27	9.65151e-26
Tb927.7.2140	zinc finger protein family member, putative	-1.29538	8.30601	2.51442e-54	1.75109e-52
Tb927.8.7960	hypothetical protein	-1.29551	6.29473	2.26263e-78	4.69219e-76
KS17gene_2120a	KS17gene_2120a	-1.2983	2.66947	2.87818e-20	4.1132e-19
KS17gene_5579a	KS17gene_5579a	-1.29988	5.29777	1.12214e-63	1.13824e-61
KS17gene_4412a	KS17gene_4412a	-1.30967	4.21842	4.41714e-46	2.18099e-44
KS17gene_8297a	KS17gene_8297a	-1.31057	2.45968	1.46571e-17	1.73359e-16
KS17gene_6490a	KS17gene_6490a	-1.31547	1.69592	3.51309e-13	2.88593e-12
Tb927.7.5970	protein associated with differentiation 5, putative	-1.32762	4.64446	1.4026e-50	8.07968e-49
KS17gene_173a	KS17gene_173a	-1.3279	7.46241	1.05844e-30	2.66236e-29
Tb927.11.8440	3.8.1.10 (2-haloacid dehalogenase (configuration-inverting)),3.8.1.3 (Haloacetate dehalogenase)	-1.32793	7.32623	2.12224e-97	8.25199e-95
Tb927.8.910	hypothetical protein, conserved	-1.32907	9.8905	5.06599e-30	1.23114e-28
KS17gene_6246a	KS17gene_6246a	-1.33347	3.28882	1.89444e-29	4.48704e-28
KS17gene_5356a	KS17gene_5356a	-1.33348	3.40783	2.68255e-21	4.03117e-20
Tb927.9.12570	2.7.1.30 (Glycerol kinase)	-1.33445	4.21835	1.44522e-08	7.58109e-08
KS17gene_5930a	KS17gene_5930a	-1.33493	3.52358	2.8961e-10	1.809e-09
Tb927.8.7930	4.6.1.1 (Adenylate cyclase)	-1.34938	1.91014	3.95396e-13	3.2367e-12
Tb927.8.8360	4.6.1.1 (Adenylate cyclase)	-1.3498	4.28356	2.33575e-46	1.18463e-44
Tb11.NT.84	Tb11.NT.84	-1.35177	2.68097	3.97342e-15	3.86652e-14
KS17gene_3551a	KS17gene_3551a	-1.35809	3.78254	7.57092e-23	1.26437e-21
KS17gene_4743a	KS17gene_4743a	-1.35832	4.65053	5.32885e-51	3.14739e-49
KS17gene_5968a	KS17gene_5968a	-1.36692	4.27224	8.19081e-25	1.52264e-23
Tb927.6.4300	1.2.1.12 (Glyceraldehyde-3-phosphate dehydrogenase (phosphorylating))	-1.36896	6.42762	1.33329e-59	1.10108e-57
Tb927.3.3100	5.2.1.8 (Peptidylprolyl isomerase)	-1.37142	5.43756	5.86186e-67	6.83786e-65
KS17gene_7200a	KS17gene_7200a	-1.37856	5.51446	2.04093e-68	2.57378e-66
Tb927.1.2600	pumilio/PUF RNA binding protein 9	-1.38245	7.93396	1.23896e-90	3.854e-88
Tb927.8.7940	4.6.1.1 (Adenylate cyclase)	-1.38309	5.46229	5.45508e-77	1.03891e-74
KS17gene_3132a	KS17gene_3132a	-1.39331	4.46522	6.62359e-32	1.75103e-30
KS17gene_297a	KS17gene_297a	-1.39815	1.79898	9.50406e-12	6.89137e-11
KS17gene_7553a	KS17gene_7553a	-1.39915	3.97015	2.98878e-22	4.82548e-21
Tb927.3.1490	leucine-rich repeat protein (LRRP), putative	-1.39998	4.3633	5.61539e-38	1.96265e-36
KS17gene_5100a	KS17gene_5100a	-1.40315	3.42149	9.39802e-23	1.55501e-21
Tb927.9.7770	2.5.1.16 (Spermidine synthase)	-1.40343	6.60431	4.34612e-113	2.897e-110
KS17gene_2126a	KS17gene_2126a	-1.4058	1.3879	4.80974e-12	3.56509e-11
Tb927.11.5940	4.6.1.1 (Adenylate cyclase)	-1.40737	6.08722	6.07162e-106	3.1478e-103
KS17gene_783a	KS17gene_783a	-1.40845	3.37049	9.02706e-18	1.08697e-16
KS17gene_2440a	KS17gene_2440a	-1.4138	3.61682	1.43497e-12	1.11779e-11
Tb927.1.2420	endonuclease/exonuclease/phosphatase family, putative	-1.4245	3.94217	3.42824e-41	1.39705e-39
KS17gene_2164a	KS17gene_2164a	-1.42518	6.42604	3.03273e-26	6.09945e-25
Tb11.NT.54	Tb11.NT.54	-1.42971	3.51471	2.02922e-37	6.81176e-36
Tb927.8.7780	hypothetical protein, conserved	-1.43063	7.61937	4.43601e-97	1.59219e-94
Tb927.7.2990	LSU ribosomal protein, mitochondrial, putative	-1.43161	1.78477	4.303e-11	2.92679e-10
Tb927.7.2370	40S ribosomal protein S15, putative	-1.43202	5.35446	2.68955e-77	5.34018e-75
Tb927.8.8330	calpain, putative	-1.43876	9.20014	4.3101e-101	1.82826e-98
Tb927.8.8290	Ornithine transporter AAT10-1	-1.45732	7.77612	1.63684e-65	1.77617e-63
KS17gene_357a	KS17gene_357a	-1.45841	2.02134	1.37891e-11	9.85299e-11
KS17gene_720a	KS17gene_720a	-1.46814	0.454033	5.01047e-08	2.49375e-07
KS17gene_2171a	KS17gene_2171a	-1.46885	6.68108	2.06042e-20	2.97644e-19
KS17gene_6111a	KS17gene_6111a	-1.471	1.88709	1.06748e-15	1.08752e-14
KS17gene_3804a	KS17gene_3804a	-1.47611	3.34181	5.89711e-21	8.70756e-20
KS17gene_1750a	KS17gene_1750a	-1.4781	6.98683	2.3026e-36	7.38416e-35
Tb927.7.6000	protein associated with differentiation 8, putative	-1.47828	4.90101	1.10682e-60	9.65309e-59
Tb927.7.4570	3.2.2.1 (Purine nucleosidase)	-1.47949	8.70238	5.12316e-89	1.49404e-86
KS17gene_1126a	KS17gene_1126a	-1.48171	5.88229	2.49497e-64	2.58701e-62
Tb927.8.7800	hypothetical protein, conserved	-1.48294	6.67786	4.80392e-81	1.12075e-78
KS17gene_86a	KS17gene_86a	-1.48788	4.44752	1.5958e-26	3.28743e-25
KS17gene_4847a	KS17gene_4847a	-1.4905	5.38991	1.93888e-66	2.20654e-64
Tb927.4.3770	calcium/calmodulin-dependent protein kinase, putative	-1.49202	7.58347	1.28486e-80	2.92446e-78
KS17gene_5972a	KS17gene_5972a	-1.49579	4.98545	4.92421e-35	1.50172e-33
KS17gene_4656a	KS17gene_4656a	-1.49622	3.47448	9.84541e-30	2.36797e-28
KS17gene_471a	KS17gene_471a	-1.49897	3.2359	5.70056e-19	7.37831e-18
KS17gene_1469a	KS17gene_1469a	-1.49928	1.7222	4.44218e-13	3.62681e-12
KS17gene_534a	KS17gene_534a	-1.51723	2.55707	3.01647e-19	3.97034e-18
Tb927.2.6240	adenosine transporter 2	-1.51779	1.59993	4.86815e-15	4.69313e-14
KS17gene_5635a	KS17gene_5635a	-1.52183	6.00905	1.13059e-37	3.85062e-36
KS17gene_7014a	KS17gene_7014a	-1.52905	4.77785	7.54326e-83	1.95538e-80
Tb927.5.2010	hypothetical protein	-1.53467	5.45844	1.95373e-74	3.19864e-72
KS17gene_8310a	KS17gene_8310a	-1.53502	1.32905	4.77712e-14	4.20171e-13
Tb8.NT.129	Tb8.NT.129	-1.53562	1.80007	2.25275e-17	2.62455e-16
KS17gene_1867a	KS17gene_1867a	-1.53633	4.35878	9.22073e-51	5.37799e-49
Tb927.5.4560	3.5.4.3 (Guanine deaminase)	-1.53757	7.29871	1.79963e-106	9.87891e-104
KS17gene_864a	KS17gene_864a	-1.53834	2.59481	2.69159e-26	5.48426e-25
KS17gene_3380a	KS17gene_3380a	-1.53888	5.19645	9.80729e-32	2.56363e-30
Tb927.1.70	retrotransposon hot spot protein 4 (RHS4), putative	-1.54443	3.05159	2.82664e-33	8.0177e-32
Tb927.8.8270	hypothetical protein, conserved	-1.54585	6.39631	3.57898e-131	3.711e-128
KS17gene_2133a	KS17gene_2133a	-1.55094	3.8991	1.15081e-23	2.00736e-22
Tb927.3.1470	variant surface glycoprotein (VSG)-related, putative	-1.56539	2.84336	3.25594e-13	2.68414e-12
KS17gene_5179a	KS17gene_5179a	-1.58781	3.02399	2.50118e-11	1.74577e-10
KS17gene_4154a	KS17gene_4154a	-1.58805	2.43714	3.26207e-10	2.02539e-09
KS17gene_5698a	KS17gene_5698a	-1.59221	4.41392	3.73479e-22	5.97823e-21
KS17gene_5146a	KS17gene_5146a	-1.59344	5.37604	4.1127e-45	1.94821e-43
KS17gene_8043a	KS17gene_8043a	-1.59644	4.19606	5.10412e-47	2.67594e-45
KS17gene_8328a	KS17gene_8328a	-1.60814	0.774937	7.24089e-12	5.29976e-11
KS17gene_2784a	KS17gene_2784a	-1.61323	5.08376	5.42557e-77	1.03891e-74
KS17gene_3584a	KS17gene_3584a	-1.61442	1.89731	8.0147e-15	7.53963e-14
Tb927.11.1420	hypothetical protein, conserved	-1.61771	7.8104	8.55622e-167	2.66156e-163
KS17gene_355a	KS17gene_355a	-1.62814	2.68518	5.17773e-15	4.97617e-14
Tb927.10.14160	Aquaglyceroporin 3	-1.63139	8.11484	3.0989e-115	2.22453e-112
KS17gene_722a	KS17gene_722a	-1.63698	2.36848	3.64842e-25	6.80941e-24
Tb927.1.2760	hypothetical protein	-1.64352	5.64882	5.13362e-72	7.48546e-70
Tb7.NT.17	Tb7.NT.17	-1.64865	3.90324	4.51077e-28	1.00225e-26
Tb927.1.3360	hypothetical protein	-1.65298	4.0028	3.61099e-60	3.03583e-58
KS17gene_1494a	KS17gene_1494a	-1.66986	3.06637	4.40657e-29	1.0204e-27
KS17gene_7588a	KS17gene_7588a	-1.67489	2.28413	9.81898e-20	1.33767e-18
KS17gene_103a	KS17gene_103a	-1.68866	0.363391	1.22194e-10	7.92987e-10
Tb6.NT.65	Tb6.NT.65	-1.68989	0.578685	2.21959e-10	1.40524e-09
KS17gene_2174a	KS17gene_2174a	-1.69984	3.76125	1.18371e-47	6.31224e-46
Tb927.11.1510	leucine rich repeat protein, putative	-1.70397	1.29107	6.72955e-17	7.50301e-16
KS17gene_5733a	KS17gene_5733a	-1.70644	3.48721	3.91109e-12	2.92454e-11
KS17gene_2119a	KS17gene_2119a	-1.70922	4.40345	1.58455e-39	5.86788e-38
Tb927.8.8340	CRAL/TRIO domain containing protein, putative	-1.72136	6.96311	2.92903e-82	7.38748e-80
KS17gene_6250a	KS17gene_6250a	-1.723	4.14529	3.85808e-36	1.22879e-34
Tb927.11.1500	leucine-rich repeat protein (LRRP), putative, (fragment)	-1.74173	4.60768	8.72377e-76	1.59628e-73
Tb927.2.6200	adenosine transporter 2, putative	-1.74587	2.05171	4.94976e-26	9.76557e-25
Tb927.9.7340	expression site-associated gene 9 (ESAG9) protein, putative	-1.76276	1.24107	9.10043e-18	1.0944e-16
KS17gene_2139a	KS17gene_2139a	-1.7629	1.68097	4.15395e-22	6.61512e-21
KS17gene_5015a	KS17gene_5015a	-1.76785	4.37567	8.00174e-60	6.66717e-58
KS17gene_4541a	KS17gene_4541a	-1.78364	4.16315	5.49915e-68	6.66469e-66
KS17gene_811a	KS17gene_811a	-1.79428	4.17903	8.34154e-38	2.86188e-36
KS17gene_1721a	KS17gene_1721a	-1.79466	3.24794	1.76244e-43	8.10201e-42
KS17gene_2486a	KS17gene_2486a	-1.8027	2.1668	5.20511e-17	5.86643e-16
Tb927.10.10445	Core histone H2A/H2B/H3/H4, putative	-1.81632	0.521125	4.19646e-12	3.13041e-11
KS17gene_5927a	KS17gene_5927a	-1.82328	2.95593	3.85742e-22	6.16395e-21
KS17gene_1328a	KS17gene_1328a	-1.8279	6.14167	4.69854e-109	2.92312e-106
KS17gene_4941a	KS17gene_4941a	-1.86181	2.33229	1.38036e-31	3.59818e-30
KS17gene_4938a	KS17gene_4938a	-1.86985	4.18113	3.63926e-28	8.10539e-27
KS17gene_3467a	KS17gene_3467a	-1.8713	5.42146	2.74444e-75	4.74281e-73
KS17gene_5612a	KS17gene_5612a	-1.87168	1.80047	4.08108e-22	6.51019e-21
KS17gene_3387a	KS17gene_3387a	-1.87314	0.266078	6.02761e-11	4.04383e-10
KS17gene_591a	KS17gene_591a	-1.88744	3.32484	5.6105e-47	2.92498e-45
KS17gene_186a	KS17gene_186a	-1.8884	3.76372	1.00952e-11	7.30297e-11
Tb4.NT.21	Tb4.NT.21	-1.89078	1.05866	1.25566e-16	1.37051e-15
Tb927.2.960	hypothetical protein	-1.8934	2.32133	1.24189e-27	2.70779e-26
Tb927.7.2030	retrotransposon hot spot protein 7 (RHS7), putative	-1.9125	1.72622	6.59535e-24	1.16568e-22
Tb927.2.5320	hypothetical protein, conserved	-1.92089	0.986445	1.77852e-16	1.92319e-15
KS17gene_3552a	KS17gene_3552a	-1.94025	4.25715	2.37228e-68	2.95175e-66
Tb8.NT.13	Tb8.NT.13	-1.94825	0.683592	4.28138e-15	4.14459e-14
Tb927.8.3420	hypothetical protein, conserved	-1.95545	4.47992	2.13426e-74	3.43395e-72
KS17gene_749a	KS17gene_749a	-1.97018	2.6966	5.35681e-41	2.16406e-39
KS17gene_4297a	KS17gene_4297a	-1.97242	1.00982	7.57896e-15	7.17311e-14
Tb927.11.4070	hypothetical protein	-1.97852	0.542602	6.49259e-14	5.64142e-13
KS17gene_925a	KS17gene_925a	-1.97994	3.18929	4.77646e-23	8.05111e-22
KS17gene_2109a	KS17gene_2109a	-2.03091	2.60143	2.87763e-33	8.13758e-32
KS17gene_3678a	KS17gene_3678a	-2.04767	2.84561	7.06968e-40	2.72621e-38
KS17gene_2128a	KS17gene_2128a	-2.05192	6.67644	4.16536e-101	1.82826e-98
Tb3.NT.66	Tb3.NT.66	-2.06529	0.367297	3.74509e-14	3.31901e-13
KS17gene_5670a	KS17gene_5670a	-2.06589	3.08025	6.06589e-22	9.49779e-21
Tb927.3.1520	variant surface glycoprotein (VSG)-related, putative	-2.08046	5.40845	3.09701e-70	4.12876e-68
Tb927.1.2100	3.4.22.17 (Transferred entry: 3.4.22.52 and 3.4.22.53)	-2.09778	8.01332	1.30592e-159	3.04672e-156
KS17gene_367a	KS17gene_367a	-2.10279	2.13485	1.87533e-27	4.02312e-26
KS17gene_2611a	KS17gene_2611a	-2.10503	2.88588	5.67297e-36	1.80068e-34
KS17gene_8300a	KS17gene_8300a	-2.11533	1.48104	7.0291e-22	1.08963e-20
KS17gene_4770a	KS17gene_4770a	-2.11669	2.92343	5.30238e-40	2.06174e-38
Tb927.11.4060	leucine-rich repeat protein (LRRP), putative	-2.12262	3.23833	8.7335e-62	7.91272e-60
KS17gene_7892a	KS17gene_7892a	-2.12499	3.3214	7.47165e-38	2.58242e-36
KS17gene_7015a	KS17gene_7015a	-2.14315	3.63025	2.99128e-46	1.5089e-44
Tb927.5.120	expression site-associated gene 9 (ESAG9) protein, putative	-2.16976	4.75894	3.04479e-121	2.58308e-118
KS17gene_7590a	KS17gene_7590a	-2.1795	4.69361	4.65944e-133	6.2117e-130
KS17gene_365a	KS17gene_365a	-2.30157	0.33427	2.77029e-16	2.96133e-15
KS17gene_4192a	KS17gene_4192a	-2.3157	4.33751	1.98505e-57	1.53095e-55
Tb927.9.1280	variant surface glycoprotein (VSG, atypical), putative	-2.33573	0.216713	2.47441e-16	2.65721e-15
Tb927.11.4120	leucine-rich repeat protein (LRRP), putative	-2.39814	3.45328	1.76625e-75	3.10993e-73
Tb927.1.2200	zinc finger protein family member, putative	-2.40352	3.78984	1.6244e-71	2.2968e-69
Tb927.5.4010	Enriched in surface-labeled proteome protein 4	-2.42837	4.50649	1.62929e-98	6.61066e-96
KS17gene_784a	KS17gene_784a	-2.45256	4.28788	9.95963e-63	9.7835e-61
KS17gene_3556a	KS17gene_3556a	-2.49111	3.90194	1.70737e-101	7.96658e-99
KS17gene_1030a	KS17gene_1030a	-2.56141	4.54714	3.83731e-120	2.98415e-117
Tb927.11.14090	Double RNA binding domain protein 18	-2.66867	8.08591	0	0
KS17gene_87a	KS17gene_87a	-2.71496	1.55245	1.57264e-38	5.58017e-37
Tb927.11.4100	variant surface glycoprotein (VSG), putative	-2.74935	4.8791	7.59547e-158	1.41762e-154
Tb927.9.7290	variant surface glycoprotein (VSG)-related, putative	-2.80833	1.5343	8.57513e-40	3.29313e-38
KS17gene_3555a	KS17gene_3555a	-2.92942	1.7595	1.24173e-39	4.69143e-38
Tb927.11.4105	unspecified product	-2.97247	1.65226	7.77302e-37	2.56317e-35
KS17gene_3748a	KS17gene_3748a	-2.99412	5.29791	4.99011e-87	1.36964e-84
Tb927.2.6220	adenosine transporter 2, putative	-3.23839	4.00541	9.89136e-143	1.53844e-139
Tb927.2.5350	hypothetical protein, conserved	-3.2845	-0.407644	4.63137e-17	5.24514e-16
Tb927.2.3340	hypothetical protein	-3.61083	4.44606	2.30581e-199	1.07589e-195
Tb927.2.6320	adenosine transporter 2, putative	-3.98926	3.29575	4.13285e-132	4.82097e-129

## Sheet: Table S5 PF DRBD18 edgeR
Table S5 Effect of DRBD18 depletion on the transcriptome of procyclic T. brucei.
Differential gene expression was analyzed using edgeR. logFC refers to the ratios (log2 converted) of the normalized counts
per million values (CPM) per transcript observed in RNAi samples relative to controls, whereas logCPM represents the average
of the counts per million (log2 converted) over all the libraries. Transcripts showing a false discovery rate (FDR) ≤ 0.01 and a
|log2 fold-change| ≥ 1.0 were considered to be significantly regulated. DRBD18 transcript is highlighted in yellow
GeneID	description	logFC	logCPM	PValue	FDR
Tb927.7.3730	RNA-binding protein, putative	4.61723	4.82959	1.15295e-64	2.66734e-61
Tb927.6.820	Pumilio homology domain family member 4	4.08204	6.13682	5.73051e-82	2.65151e-78
Tb927.7.5380	Double RNA binding domain protein 12	3.94853	6.42793	4.52146e-114	4.18416e-110
KS17gene_4371a	KS17gene_4371a	3.68605	4.60799	5.60402e-33	1.85213e-30
Tb927.10.9610	hypothetical protein	3.66443	3.94471	7.95395e-41	5.66199e-38
Tb11.NT.31	Tb11.NT.31	3.55558	3.85331	3.51396e-34	1.2507e-31
Tb927.1.1500	conserved protein, unknown function	3.49713	6.20453	5.0244e-36	2.21409e-33
Tb927.10.5150	zinc finger protein family member, putative	3.25476	6.11055	1.62125e-46	1.66701e-43
KS17gene_1535a	KS17gene_1535a	3.23845	3.25453	7.13086e-30	1.8854e-27
Tb927.11.8470	zinc finger protein family member, putative	3.10303	5.47413	2.11018e-36	9.76379e-34
Tb927.11.2860	hypothetical protein, conserved	3.09094	6.38036	1.51622e-51	2.00444e-48
KS17gene_2621a	KS17gene_2621a	3.03196	2.74269	2.05632e-15	1.34009e-13
KS17gene_5053a	KS17gene_5053a	3.02747	1.10194	5.39307e-20	5.36639e-18
Tb927.9.13430	3.1.2.15 (Deleted entry)	2.99785	6.15478	8.928e-71	2.75399e-67
Tb927.8.7110	2.7.1.37 (2.7.11.12, 2.7.11.13, 2.7.11.21, 2.7.11.22, 2.7.11.24, 2.7.11.25,2.7.11.30 and 2.7.12.1),2.7.11.1 (Non-specific serine/threonine protein kinase)	2.94472	3.98867	9.69131e-30	2.49121e-27
Tb927.8.7820	cold shock domain-containing protein 1	2.91826	4.75236	4.00717e-21	4.36263e-19
KS17gene_8254a	KS17gene_8254a	2.91788	7.8952	4.38781e-25	6.76747e-23
Tb927.11.7810	hypothetical protein	2.87807	4.53943	4.08135e-28	9.21191e-26
Tb927.8.4200	hypothetical protein, conserved	2.86718	5.18034	5.0816e-35	2.04457e-32
Tb927.10.14060	hypothetical protein	2.86212	2.2989	1.06412e-23	1.44814e-21
Tb927.11.7820	endonuclease/exonuclease/phosphatase, putative	2.85869	6.28944	4.01795e-51	4.64776e-48
KS17gene_5820a	KS17gene_5820a	2.81249	2.19027	5.9437e-24	8.33379e-22
Tb927.11.12410	2.7.1.- (Phosphotransferases with an alcohol group as acceptor.)	2.80981	6.01283	1.98263e-34	7.64468e-32
KS17gene_4567a	KS17gene_4567a	2.8096	4.317	1.69196e-19	1.66568e-17
Tb927.10.9600	2.7.1.- (Phosphotransferases with an alcohol group as acceptor.)	2.79765	6.22929	3.36238e-57	6.22309e-54
KS17gene_7717a	KS17gene_7717a	2.75775	4.64036	2.44121e-39	1.41193e-36
Tb927.10.12760	zinc finger protein family member, putative	2.75291	5.04862	3.31319e-34	1.22641e-31
Tb927.10.9620	NADH-ubiquinone oxidoreductase c	2.71975	4.70568	1.66146e-27	3.57561e-25
KS17gene_6641a	KS17gene_6641a	2.68963	3.45684	5.00398e-22	5.93677e-20
KS17gene_2219a	KS17gene_2219a	2.68614	6.54255	4.36783e-26	7.77305e-24
Tb927.3.5250	Zinc finger CCCH domain-containing protein 8	2.63439	5.96865	2.55124e-52	3.93486e-49
Tb927.11.16780	hypothetical protein	2.61091	4.54159	5.08611e-29	1.2386e-26
Tb927.9.4080	Stumpy formation signalling pathway protein, putative	2.60825	5.14821	8.70645e-29	2.06589e-26
KS17gene_4156a	KS17gene_4156a	2.60601	4.71178	2.00674e-08	5.2907e-07
Tb927.9.4130	hypothetical protein, conserved	2.57588	6.44165	2.24249e-37	1.09221e-34
Tb927.10.5250	zinc finger protein family member, putative	2.55243	6.76296	3.04747e-30	8.29449e-28
Tb927.8.3020	hypothetical protein, conserved	2.51253	8.66836	1.50361e-43	1.39144e-40
Tb8.NT.18	Tb8.NT.18	2.50991	5.0769	2.54683e-14	1.49167e-12
KS17gene_3807a	KS17gene_3807a	2.49981	0.917059	5.13046e-15	3.25187e-13
KS17gene_4296a	KS17gene_4296a	2.49642	5.73604	8.02412e-23	1.04585e-20
Tb927.10.14270	TFIIF-stimulated CTD phosphatase, putative	2.44521	6.2266	1.97121e-38	1.01342e-35
Tb927.11.12120	RNA-binding protein, putative	2.43183	4.17842	3.30206e-17	2.75291e-15
KS17gene_583a	KS17gene_583a	2.42435	4.58927	1.195e-28	2.76463e-26
Tb927.4.4230	RNA-binding protein, putative	2.41386	5.36403	7.47908e-34	2.56339e-31
Tb927.11.9380	hypothetical protein	2.40455	1.5265	1.13094e-11	5.15551e-10
Tb927.11.14070	2.7.1.- (Phosphotransferases with an alcohol group as acceptor.)	2.39693	4.90016	2.65501e-29	6.6404e-27
Tb927.4.1910	hypothetical protein, conserved	2.38965	7.47982	1.14199e-13	6.36624e-12
Tb927.11.2820	hypothetical protein, conserved	2.3659	5.22965	5.64813e-31	1.63337e-28
Tb927.8.1290	SUMO-interacting motif-containing protein	2.36547	5.78492	1.58754e-26	3.12577e-24
Tb927.7.3480	hypothetical protein	2.36397	2.8994	1.51517e-23	2.03209e-21
Tb927.11.9410	hypothetical protein	2.35836	0.13299	3.18169e-11	1.34445e-09
KS17gene_900a	KS17gene_900a	2.33191	7.61118	2.47665e-10	9.35467e-09
KS17gene_1848a	KS17gene_1848a	2.3179	2.64351	1.85878e-21	2.09771e-19
Tb927.10.15040	hypothetical protein, conserved	2.31745	4.8079	6.17776e-27	1.29929e-24
Tb927.8.7970	hypothetical protein	2.30586	7.08303	3.62397e-41	2.79469e-38
Tb927.11.3560	hypothetical protein	2.30384	3.84904	3.67154e-16	2.67531e-14
Tb927.10.15310	hypothetical protein, conserved	2.2915	6.75419	5.35664e-26	9.3529e-24
Tb927.2.4200	CMGC/CLK family protein kinase, putative	2.28174	6.54992	9.2372e-41	6.10579e-38
Tb927.10.15033	hypothetical protein	2.27158	5.52085	5.70941e-39	3.10793e-36
Tb927.10.3410	hypothetical protein	2.26843	0.548486	1.52146e-10	5.94074e-09
Tb927.5.2480	hypothetical protein, conserved	2.24468	3.63855	3.39432e-11	1.42132e-09
KS17gene_896a	KS17gene_896a	2.23367	5.06702	2.20062e-14	1.2971e-12
Tb927.8.4300	hypothetical protein	2.1846	5.09629	1.51379e-31	4.83054e-29
Tb927.5.3290	Protein of unknown function, putative	2.18299	6.11543	6.50403e-22	7.61877e-20
Tb927.10.480	hypothetical protein, conserved	2.17794	4.30588	4.0016e-13	2.0931e-11
Tb927.5.1490	Eukaryotic translation initiation factor 4 gamma 1	2.1754	6.09396	3.9197e-24	5.58045e-22
Tb927.9.10280	Zinc finger CCCH domain-containing protein 48	2.16401	5.25052	1.43473e-14	8.73484e-13
KS17gene_1750a	KS17gene_1750a	2.16197	5.37119	5.66594e-17	4.55935e-15
KS17gene_1990a	KS17gene_1990a	2.15472	4.38399	1.19843e-25	2.01642e-23
KS17gene_4515a	KS17gene_4515a	2.14284	5.9623	4.96203e-05	0.000690506
Tb927.11.16720	mitotic cyclin 6	2.14148	6.59379	5.70745e-40	3.52112e-37
KS17gene_5790a	KS17gene_5790a	2.14008	4.50196	1.34475e-15	9.01765e-14
Tb927.4.4520	cold shock domain-containing protein 2	2.13856	5.72952	6.45619e-09	1.9088e-07
KS17gene_4517a	KS17gene_4517a	2.13667	5.52456	3.80922e-09	1.19493e-07
KS17gene_6070a	KS17gene_6070a	2.12289	4.72996	1.91394e-24	2.81136e-22
Tb927.8.2780	RNA-binding protein RBP10, putative	2.1158	6.55386	2.54163e-17	2.15782e-15
Tb927.11.3350	3.6.3.1 (Transferred entry: 7.6.2.1)	2.10427	5.89836	3.06945e-20	3.1214e-18
Tb927.11.530	RNA-binding protein, putative	2.10059	5.28059	2.25426e-25	3.59671e-23
Tb927.5.1480	hypothetical protein	2.09026	5.25619	1.3886e-20	1.44383e-18
KS17gene_6969a	KS17gene_6969a	2.08474	2.27744	3.19785e-16	2.36743e-14
Tb927.7.6300	WD domain, G-beta repeat, putative	2.0734	4.50732	1.23273e-25	2.03709e-23
Tb927.2.1820	CAMK/CAMKL family protein kinase, putative	2.06263	5.25465	5.80351e-16	4.09967e-14
Tb927.3.3960	Double RNA binding domain protein 6A	2.05898	6.28546	8.4175e-16	5.77004e-14
Tb927.7.3580	2.7.1.37 (2.7.11.12, 2.7.11.13, 2.7.11.21, 2.7.11.22, 2.7.11.24, 2.7.11.25,2.7.11.30 and 2.7.12.1),2.7.11.1 (Non-specific serine/threonine protein kinase)	2.05407	6.4435	6.35e-36	2.67104e-33
KS17gene_4155a	KS17gene_4155a	2.05362	0.908288	3.84224e-10	1.40538e-08
Tb927.7.310	Prostaglandin E synthase, putative	2.04928	6.22248	1.63805e-31	5.05283e-29
Tb927.10.3420	NADH-ubiquinone oxidoreductase c, putative	2.04217	4.64146	4.81306e-21	5.17907e-19
Tb927.3.3060	Purine-Responsive Element Binding Protein 2	2.03559	7.34212	1.20828e-15	8.16163e-14
KS17gene_667a	KS17gene_667a	2.02155	4.54378	9.63364e-17	7.55506e-15
Tb927.8.4310	hypothetical protein, conserved	2.01899	6.08273	2.02012e-42	1.69947e-39
KS17gene_7052a	KS17gene_7052a	2.00191	4.54217	1.76811e-21	2.02001e-19
Tb927.11.12130	hypothetical protein	1.99482	5.86883	8.95581e-07	1.78614e-05
Tb927.11.6600	conserved protein, unknown function	1.98234	3.10355	9.87935e-17	7.68265e-15
KS17gene_6023a	KS17gene_6023a	1.98089	5.56972	3.43934e-20	3.45953e-18
Tb927.10.5160	hypothetical protein	1.95558	4.55233	4.97071e-11	2.02639e-09
Tb927.3.1910	Histone RNA hairpin-binding protein RNA-binding domain containing protein, putative	1.95222	6.54925	3.49319e-26	6.46519e-24
Tb927.11.780	cyclin 13	1.94264	7.95147	1.04903e-25	1.79773e-23
Tb927.11.8330	zinc finger protein, C2H2 type, putative	1.91777	5.72113	6.83078e-27	1.40471e-24
Tb927.8.910	hypothetical protein, conserved	1.90055	6.59463	1.17589e-11	5.33416e-10
Tb927.2.3880	heterogeneous nuclear ribonucleoproteins F/H homologue	1.90047	6.36807	6.83109e-05	0.000918821
Tb927.7.2680	zinc finger protein family member, putative	1.89837	8.26868	1.04456e-18	9.76403e-17
KS17gene_4191a	KS17gene_4191a	1.89252	6.19252	8.32651e-16	5.75026e-14
Tb927.9.12170	leucine-rich repeat protein (LRRP), putative	1.8923	6.42609	3.45701e-19	3.29806e-17
Tb927.2.4280	kinetoplastid-specific dual specificity phosphatase, putative	1.88616	6.13709	4.13743e-26	7.5074e-24
KS17gene_8287a	KS17gene_8287a	1.88309	4.3857	2.47964e-18	2.22783e-16
Tb927.2.2340	Glycerophosphoryl diester phosphodiesterase family, putative	1.87875	4.55381	3.84428e-17	3.17633e-15
Tb927.1.3550	hypothetical protein	1.86783	5.47294	1.64839e-25	2.67617e-23
Tb927.3.1650	hypothetical protein	1.86356	1.19984	3.32169e-10	1.22956e-08
Tb927.10.13060	hypothetical protein	1.85737	1.43768	8.18761e-10	2.80623e-08
Tb927.10.15620	hypothetical protein	1.85706	4.54057	2.82197e-19	2.7489e-17
Tb927.3.1630	casein kinase 1, putative	1.85538	5.29276	4.17424e-22	5.01668e-20
Tb927.8.8350	Kinesin-13 4b, putative	1.85491	5.68102	2.96637e-25	4.65267e-23
KS17gene_2128a	KS17gene_2128a	1.84839	5.32301	1.14636e-26	2.30617e-24
Tb927.8.870	2.7.1.- (Phosphotransferases with an alcohol group as acceptor.)	1.84551	6.79276	1.48542e-09	4.94462e-08
Tb927.10.7660	hypothetical protein	1.8329	1.20704	6.72334e-10	2.33025e-08
Tb927.11.16550	Zinc finger protein, C3H1 type-like	1.83003	7.83974	1.40925e-12	7.16547e-11
Tb927.7.2420	2.7.1.37 (2.7.11.12, 2.7.11.13, 2.7.11.21, 2.7.11.22, 2.7.11.24, 2.7.11.25,2.7.11.30 and 2.7.12.1),2.7.11.1 (Non-specific serine/threonine protein kinase)	1.82829	5.37093	3.51155e-15	2.25666e-13
Tb927.11.3720	Ring finger domain containing protein, putative	1.82616	6.57159	7.95212e-24	1.09834e-21
Tb927.11.16360	WD repeat-containing protein 82, putative	1.82057	6.3782	7.28731e-11	2.93203e-09
Tb927.9.11030	cAMP-dependent protein kinase catalytic subunit 2	1.80233	5.77578	6.75206e-28	1.4877e-25
KS17gene_6553a	KS17gene_6553a	1.78455	4.64717	3.02138e-18	2.68844e-16
Tb927.10.610	hypothetical protein, conserved	1.77183	6.03636	2.11143e-30	5.92097e-28
Tb927.7.1090	DNA repair protein RAD5, putative	1.76462	7.29557	2.58907e-17	2.17812e-15
Tb927.10.15610	zinc finger protein, putative	1.76452	5.93319	1.88575e-26	3.63557e-24
Tb927.9.15610	BARP protein	1.76384	3.22504	6.10644e-15	3.81817e-13
Tb927.1.1470	conserved protein, unknown function	1.76365	6.50329	9.15316e-12	4.24529e-10
Tb927.11.1130	calpain-like cysteine peptidase, putative	1.75292	5.90294	1.777e-09	5.873e-08
Tb927.6.690	hypothetical protein, conserved	1.74961	5.95307	1.85747e-09	6.09541e-08
Tb927.2.2320	hypothetical protein	1.73772	1.62332	2.68128e-09	8.61547e-08
Tb927.6.600	3.1.13.4 (Poly(A)-specific ribonuclease)	1.73651	6.71001	2.80942e-22	3.46645e-20
Tb927.5.2000	hypothetical protein	1.73364	5.97374	5.76633e-14	3.35608e-12
Tb927.11.13940	6.3.2.19 (Transferred entry: 2.3.2.23, 2.3.2.27 and 6.2.1.45)	1.73098	7.6985	2.55927e-23	3.38335e-21
KS17gene_571a	KS17gene_571a	1.71987	2.95828	1.13256e-07	2.61364e-06
Tb927.7.6190	Ring finger domain containing protein, putative	1.71473	6.95351	7.08884e-11	2.86463e-09
Tb927.10.4430	pumillo RNA binding protein PUF1	1.71335	7.41701	9.83622e-22	1.13781e-19
Tb927.10.1220	hypothetical protein	1.71059	3.50836	4.77361e-10	1.69904e-08
KS17gene_3196a	KS17gene_3196a	1.70924	4.48257	4.11004e-12	1.98096e-10
Tb927.10.3400	hypothetical protein, conserved	1.68875	4.78345	3.76187e-12	1.82263e-10
KS17gene_2589a	KS17gene_2589a	1.68724	3.95719	1.0083e-12	5.21273e-11
Tb927.7.5340	cAMP response protein 3	1.68328	7.47419	1.09183e-07	2.52595e-06
KS17gene_3195a	KS17gene_3195a	1.67501	4.6802	3.79534e-10	1.39373e-08
Tb927.11.8340	hypothetical protein	1.67166	4.72312	1.907e-15	1.26053e-13
Tb927.8.4540	PAB1-binding protein , putative	1.66569	6.88031	6.46085e-16	4.49539e-14
Tb927.3.1660	SUMO-interacting motif-containing protein	1.66183	5.54733	3.62118e-21	3.98933e-19
KS17gene_8212a	KS17gene_8212a	1.65598	3.29304	4.75503e-11	1.95569e-09
Tb927.8.5110	hypothetical protein, conserved	1.64821	7.00621	6.96385e-12	3.28793e-10
KS17gene_4662a	KS17gene_4662a	1.64271	4.70195	1.24154e-17	1.08389e-15
Tb927.10.14540	hypothetical protein	1.64046	6.06472	2.09815e-10	8.02326e-09
Tb927.10.530	Plasma-membrane choline transporter, putative	1.6404	5.28683	3.48662e-22	4.24542e-20
Tb927.10.8050	TFIIF-stimulated CTD phosphatase, putative	1.63772	7.14753	8.48923e-25	1.28786e-22
Tb927.10.620	hypothetical protein, conserved	1.62863	7.23079	2.65291e-24	3.83594e-22
Tb927.7.6680	STE/STE11 serine/threonine-protein kinase, putative	1.62267	6.21207	2.40132e-16	1.82146e-14
Tb927.11.7010	2.7.1.- (Phosphotransferases with an alcohol group as acceptor.)	1.61317	6.16824	9.96792e-17	7.68692e-15
Tb927.7.6500	variant surface glycoprotein (VSG), putative	1.61317	2.10894	1.42086e-11	6.39092e-10
KS17gene_5971a	KS17gene_5971a	1.60669	3.29406	3.17679e-08	8.07333e-07
Tb927.2.3720	ubiquitin-conjugating enzyme, putative	1.60518	5.66844	6.71323e-12	3.20228e-10
Tb927.10.12750	hypothetical protein	1.59371	3.90979	6.66932e-10	2.32022e-08
Tb927.11.16790	2.7.1.- (Phosphotransferases with an alcohol group as acceptor.)	1.58716	5.78295	1.19482e-15	8.13004e-14
Tb927.4.2265	hypothetical protein	1.58683	6.86669	1.9314e-15	1.2676e-13
Tb927.4.2500	2.7.1.- (Phosphotransferases with an alcohol group as acceptor.),2.7.11.1 (Non-specific serine/threonine protein kinase)	1.58659	7.06978	1.71444e-18	1.58654e-16
Tb927.9.4310	tricarboxylate carrier, putative	1.57924	7.44404	1.45765e-22	1.82285e-20
KS17gene_4154a	KS17gene_4154a	1.57794	1.2106	2.22373e-06	4.09114e-05
Tb927.10.15020	CMGC/DYRK protein kinase, putative	1.57538	6.66858	1.94387e-26	3.67114e-24
Tb927.11.15320	hypothetical protein	1.5731	5.85793	1.36298e-24	2.03436e-22
KS17gene_4153a	KS17gene_4153a	1.57086	1.73791	1.94693e-06	3.60338e-05
KS17gene_1877a	KS17gene_1877a	1.56821	1.22048	4.74201e-08	1.17964e-06
Tb927.10.9220	hypothetical protein, conserved	1.56774	6.8446	3.13687e-16	2.34101e-14
Tb927.6.2030	2.7.1.- (Phosphotransferases with an alcohol group as acceptor.)	1.56263	5.50397	1.71422e-14	1.03682e-12
Tb927.11.12180	kinesin, putative	1.55891	5.70914	4.15335e-19	3.92195e-17
Tb927.10.4420	hypothetical protein	1.55215	4.54334	5.92029e-15	3.72696e-13
Tb927.8.5340	hypothetical protein	1.54767	1.22906	6.64815e-08	1.61052e-06
KS17gene_6395a	KS17gene_6395a	1.54068	3.41967	8.3795e-12	3.91636e-10
KS17gene_8332a	KS17gene_8332a	1.53931	1.52606	5.05373e-09	1.53839e-07
KS17gene_5020a	KS17gene_5020a	1.53436	2.5069	0.000200225	0.00236104
Tb927.7.7020	hypothetical protein	1.52496	6.22275	1.37683e-22	1.74537e-20
Tb927.6.4770	protein MKT1	1.52183	6.25853	3.87182e-18	3.41236e-16
Tb927.10.1760	hypothetical protein	1.51599	3.83039	6.01628e-10	2.10889e-08
Tb927.7.6340	hypothetical protein, conserved	1.51331	5.96759	2.98218e-19	2.87469e-17
Tb927.7.2090	hypothetical protein, conserved	1.50896	4.88858	1.47649e-06	2.77711e-05
KS17gene_6329a	KS17gene_6329a	1.50497	2.34466	4.17167e-10	1.50213e-08
Tb927.7.6220	2.7.1.- (Phosphotransferases with an alcohol group as acceptor.)	1.50391	6.64713	1.68381e-15	1.12101e-13
Tb927.7.960	CMGC/SRPK protein kinase, putative	1.49702	6.88946	9.17504e-12	4.24529e-10
Tb927.1.1380	serine/threonine protein phosphatase 2A regulatory subunit, putative	1.49285	5.44943	1.68437e-17	1.45674e-15
Tb927.4.4510	3.1.3.16 (Protein-serine/threonine phosphatase)	1.4865	6.22183	2.52334e-11	1.08609e-09
Tb927.4.3970	hypothetical protein, conserved	1.48185	3.75308	6.79391e-08	1.64154e-06
KS17gene_8509a	KS17gene_8509a	1.48138	1.654	1.55499e-07	3.53559e-06
Tb927.11.8430	hypothetical protein, conserved	1.47638	7.15433	1.96306e-20	2.01846e-18
KS17gene_7326a	KS17gene_7326a	1.46433	5.96949	3.58944e-06	6.35117e-05
Tb927.5.3440	hypothetical protein, conserved	1.45325	4.25739	8.60905e-09	2.47324e-07
Tb927.5.2620	hypothetical protein, conserved	1.45026	6.52013	1.10435e-05	0.000181199
Tb927.11.2850	hypothetical protein, conserved	1.44767	4.1513	2.81023e-08	7.24397e-07
Tb927.8.6650	RNA-binding protein, putative	1.44492	5.3652	8.81869e-09	2.51877e-07
KS17gene_4273a	KS17gene_4273a	1.43918	5.48927	5.05921e-07	1.05446e-05
Tb927.10.10270	hypothetical protein	1.43782	5.04396	1.75304e-14	1.05342e-12
Tb927.9.10950	chaperone protein DnaJ, putative	1.43256	5.97171	1.74556e-18	1.59935e-16
Tb927.8.520	hypothetical protein	1.4324	4.56105	9.74795e-08	2.27797e-06
KS17gene_1761a	KS17gene_1761a	1.426	1.5021	5.11927e-08	1.25994e-06
KS17gene_4010a	KS17gene_4010a	1.42069	3.89847	1.19568e-07	2.74973e-06
Tb927.6.640	ApaH-like phosphatase ALPH1	1.41565	6.9548	9.28981e-08	2.17995e-06
KS17gene_2532a	KS17gene_2532a	1.4129	3.75065	1.0865e-09	3.65616e-08
Tb927.7.6690	Trypanosoma specific protein, unknown function	1.41002	7.38675	1.11232e-05	0.000182184
Tb927.11.6120	ABC transporter, putative	1.40691	5.85865	2.97597e-12	1.46488e-10
KS17gene_2336a	KS17gene_2336a	1.40675	5.14321	1.37847e-14	8.44789e-13
Tb927.2.5720	hypothetical protein	1.40272	4.70568	8.70341e-14	4.91106e-12
KS17gene_4257a	KS17gene_4257a	1.39495	5.95427	3.02441e-15	1.95719e-13
Tb927.8.5920	hypothetical protein	1.39402	1.25224	0.000120383	0.00150544
Tb927.7.7000	hook complex protein, conserved	1.39341	6.4908	1.1426e-12	5.84179e-11
Tb927.7.3330	Flagellar attachment zone protein 10	1.39071	6.06029	1.99638e-13	1.09316e-11
Tb927.9.14515	unspecified product	1.38852	0.413095	2.63681e-06	4.74728e-05
Tb927.7.3650	STE/STE11 serine/threonine-protein kinase, putative	1.38524	5.83475	4.93184e-17	4.00344e-15
Tb927.10.11460	hypothetical protein	1.38513	5.38612	6.76005e-12	3.20808e-10
KS17gene_1291a	KS17gene_1291a	1.38461	3.48667	2.13047e-09	6.89349e-08
KS17gene_1484a	KS17gene_1484a	1.38221	4.39679	2.75301e-12	1.3771e-10
Tb927.9.6560	pseudokinase NRP1	1.38202	7.14776	1.00605e-08	2.80973e-07
Tb927.11.7710	Gp63-1 surface protease homolog, putative	1.38196	6.09019	2.00642e-21	2.23704e-19
KS17gene_338a	KS17gene_338a	1.38044	4.18476	2.8686e-12	1.42721e-10
Tb927.10.12780	Zinc finger CCCH domain-containing protein 37	1.37757	4.4635	4.06984e-09	1.26383e-07
Tb927.11.2400	Flabarin-like protein	1.36412	4.92354	8.37953e-10	2.86141e-08
Tb927.11.15720	hypothetical protein	1.35792	4.94006	9.09821e-13	4.73005e-11
Tb927.7.5770	2.7.1.37 (2.7.11.12, 2.7.11.13, 2.7.11.21, 2.7.11.22, 2.7.11.24, 2.7.11.25,2.7.11.30 and 2.7.12.1),2.7.11.1 (Non-specific serine/threonine protein kinase)	1.35693	5.56901	1.43913e-12	7.27746e-11
Tb927.10.12270	methyltransferase domain containing protein, putative	1.35341	4.68733	2.97504e-09	9.49347e-08
Tb927.3.4560	2.7.1.- (Phosphotransferases with an alcohol group as acceptor.),2.7.11.1 (Non-specific serine/threonine protein kinase)	1.34691	6.3194	9.52553e-23	1.2243e-20
Tb927.8.3570	Zinc finger, C3HC4 type (RING finger), putative	1.34671	4.69537	6.69478e-12	3.20228e-10
Tb927.9.11050	4E-interacting protein, putative	1.34443	7.81675	1.21023e-08	3.33318e-07
Tb927.10.3680	hypothetical protein, conserved	1.34054	6.22454	1.05248e-20	1.10678e-18
Tb927.5.2360	hypothetical protein, conserved	1.33761	4.48717	4.5454e-10	1.62406e-08
Tb927.10.14930	Zinc finger CCCH domain-containing protein 39	1.33683	6.63054	2.77721e-13	1.4942e-11
Tb927.10.11450	TFIIF-stimulated CTD phosphatase, putative	1.33208	6.78129	6.2817e-14	3.61061e-12
Tb927.10.5310	AMP-activated kinase, alpha 1	1.32753	6.24305	1.78419e-14	1.06522e-12
KS17gene_5967a	KS17gene_5967a	1.32553	4.46483	4.15084e-10	1.50047e-08
Tb927.5.3620	3.1.3.48 (Protein-tyrosine-phosphatase)	1.31825	7.18768	2.30647e-07	5.03399e-06
Tb927.8.3550	2.7.1.- (Phosphotransferases with an alcohol group as acceptor.),2.7.11.24 (Mitogen-activated protein kinase)	1.31591	5.99418	1.91074e-11	8.34058e-10
Tb927.9.4500	heat shock protein, putative	1.31501	8.94926	7.34247e-10	2.52592e-08
Tb927.9.15540	BARP protein	1.31165	2.12005	6.83569e-07	1.38419e-05
KS17gene_7586a	KS17gene_7586a	1.3095	6.17966	1.39506e-13	7.68446e-12
KS17gene_8288a	KS17gene_8288a	1.30885	4.85995	4.00344e-13	2.0931e-11
Tb927.9.13360	6.3.2.- (Acid--amino-acid ligases (peptide synthases).)	1.30867	6.35069	9.47272e-09	2.68897e-07
Tb927.7.6700	hypothetical protein	1.3077	6.72347	8.71759e-10	2.9659e-08
Tb927.4.4790	hypothetical protein, conserved	1.30564	5.66532	1.2857e-16	9.83297e-15
Tb927.10.14480	hypothetical protein, conserved	1.30029	6.26422	3.31511e-16	2.43476e-14
Tb927.5.1650	2.7.1.- (Phosphotransferases with an alcohol group as acceptor.)	1.29987	7.35819	1.793e-09	5.90479e-08
KS17gene_5275a	KS17gene_5275a	1.29576	5.95046	6.24056e-14	3.60938e-12
Tb927.5.760	Cell cycle sequence binding phosphoprotein, putative	1.29314	8.17088	3.8259e-09	1.19611e-07
KS17gene_6642a	KS17gene_6642a	1.29163	5.62727	4.87727e-10	1.72928e-08
Tb927.4.710	hypothetical protein, conserved	1.2886	4.57244	3.23041e-05	0.000471517
Tb927.11.4950	hypothetical protein, conserved	1.28682	6.23882	1.67942e-08	4.49171e-07
KS17gene_3449a	KS17gene_3449a	1.28661	5.84636	1.84618e-14	1.09517e-12
KS17gene_3177a	KS17gene_3177a	1.28463	2.20248	6.03153e-08	1.46884e-06
Tb927.7.2670	zinc finger protein family member, putative	1.28403	6.56683	4.20421e-16	3.03951e-14
KS17gene_4870a	KS17gene_4870a	1.28276	4.2827	1.2173e-08	3.3427e-07
Tb927.7.4020	3.1.3.16 (Protein-serine/threonine phosphatase)	1.28111	6.60983	8.05952e-14	4.60387e-12
Tb927.9.7540	3.4.22.17 (Transferred entry: 3.4.22.52 and 3.4.22.53)	1.27676	6.42333	9.59013e-21	1.02008e-18
Tb927.4.4220	small GTP-binding rab protein, putative	1.27483	5.88543	1.82177e-17	1.56099e-15
KS17gene_514a	KS17gene_514a	1.27282	3.71187	1.00803e-08	2.80973e-07
KS17gene_5966a	KS17gene_5966a	1.2675	2.6171	1.24121e-06	2.35856e-05
Tb927.8.970	hypothetical protein	1.26659	6.14568	4.73403e-16	3.39602e-14
Tb927.1.4280	hypothetical protein, conserved	1.26652	6.75832	4.81734e-11	1.97255e-09
KS17gene_5453a	KS17gene_5453a	1.26067	6.27261	2.33464e-13	1.27087e-11
KS17gene_4231a	KS17gene_4231a	1.25574	3.78718	3.18432e-08	8.07333e-07
KS17gene_6174a	KS17gene_6174a	1.25514	5.08979	1.64484e-10	6.34222e-09
Tb927.7.5600	leucine-rich repeat protein (LRRP), putative	1.25146	6.51923	1.06143e-14	6.59229e-13
Tb927.10.12650	hypothetical protein, conserved	1.2512	0.794533	3.28117e-05	0.000477421
Tb927.11.14165	hypothetical protein	1.24638	7.02366	0.000330235	0.00367307
KS17gene_7093a	KS17gene_7093a	1.24537	7.08713	3.63576e-12	1.77081e-10
Tb927.10.10600	ARP2/3 complex 16kDa subunit, putative	1.24203	5.22725	3.52276e-09	1.11642e-07
Tb927.2.5870	hypothetical protein, conserved	1.23356	6.84487	3.74968e-13	1.98283e-11
Tb927.11.7000	hypothetical protein, conserved	1.2299	0.901944	0.000366488	0.00402789
Tb927.11.2690	2.8.3.18 (Succinyl-CoA:acetate CoA-transferase),2.8.3.5 (3-oxoacid CoA-transferase)	1.22355	7.87525	2.91663e-10	1.09475e-08
KS17gene_5011a	KS17gene_5011a	1.22344	3.91486	1.41456e-06	2.66839e-05
Tb927.7.3150	CRAL/TRIO domain containing protein, putative	1.22147	6.22559	3.92285e-17	3.21257e-15
Tb927.2.2400	glycosyltransferase (GlcNAc), putative	1.22094	5.98355	7.56994e-17	5.98737e-15
Tb927.7.6330	hypothetical protein	1.2207	3.51201	2.23513e-07	4.9014e-06
KS17gene_7068a	KS17gene_7068a	1.21817	3.34807	5.12046e-07	1.06244e-05
Tb927.8.6340	CYC2-like cyclin, putative	1.21801	4.27883	4.82344e-06	8.37451e-05
Tb927.10.14550	3.6.4.13 (RNA helicase)	1.21523	8.52908	9.80691e-05	0.00126397
KS17gene_2169a	KS17gene_2169a	1.20915	3.7987	1.15125e-08	3.18021e-07
Tb927.10.9630	hypothetical protein	1.20702	3.26579	9.97764e-09	2.80648e-07
KS17gene_2119a	KS17gene_2119a	1.20624	4.34569	1.80216e-07	4.03807e-06
Tb927.8.8320	hypothetical protein, conserved	1.19917	4.40505	4.2636e-09	1.31958e-07
Tb927.11.15730	cyclic nucleotide-binding domain containing protein, putative	1.19853	4.45801	6.33405e-08	1.53846e-06
Tb927.8.1780	STE/STE7 protein kinase, putative	1.19379	6.03604	1.42266e-11	6.39092e-10
Tb927.10.1020	hypothetical protein	1.19174	0.18276	0.00109347	0.00999666
Tb927.11.15010	2.7.11.1 (Non-specific serine/threonine protein kinase)	1.1912	6.26049	1.68677e-11	7.43304e-10
Tb927.5.1970	hypothetical protein	1.18958	5.60151	4.3799e-09	1.34656e-07
Tb927.8.5930	hypothetical protein	1.18391	5.35434	7.00667e-09	2.04542e-07
KS17gene_5929a	KS17gene_5929a	1.18334	3.19954	0.000567077	0.0057922
KS17gene_6123a	KS17gene_6123a	1.17973	1.74736	0.000235484	0.00272737
Tb927.10.1110	kinesin, putative	1.17494	6.50624	4.39772e-10	1.57738e-08
Tb927.6.2850	ESAG8-associated protein, putative	1.17481	5.95937	0.000443471	0.00471169
Tb927.7.4730	pumilio/PUF RNA binding protein 5	1.17404	6.19533	1.16296e-13	6.44436e-12
KS17gene_5105a	KS17gene_5105a	1.17357	1.86655	2.53923e-06	4.59843e-05
Tb927.7.6310	2.7.11.21 (Polo kinase)	1.17298	7.16282	1.70412e-06	3.17302e-05
Tb927.10.8900	2.7.8.1 (Ethanolaminephosphotransferase),2.7.8.2 (Diacylglycerol cholinephosphotransferase)	1.16384	6.58549	1.15521e-14	7.12687e-13
Tb927.11.810	hypothetical protein, conserved	1.16364	6.49336	7.32608e-17	5.84444e-15
Tb927.11.490	hypothetical protein, conserved	1.16293	4.15897	1.30898e-06	2.48223e-05
Tb927.10.140	hypothetical protein	1.15871	4.65892	2.96533e-08	7.60142e-07
Tb927.8.4340	hypothetical protein, conserved	1.1579	5.1935	4.32861e-11	1.78826e-09
Tb927.1.1270	2.1.1.10 (Homocysteine S-methyltransferase)	1.15414	6.71688	0.000299357	0.00337424
Tb927.11.15030	small GTPase	1.15359	6.83077	2.94602e-16	2.21646e-14
Tb04.3I12.100	hypothetical protein	1.15202	3.3201	2.54882e-07	5.52383e-06
Tb927.10.1650	hypothetical protein, conserved	1.15146	4.77937	7.78711e-09	2.25194e-07
Tb927.11.7720	Gp63-1 surface protease homolog, putative	1.14992	3.46039	8.36592e-08	1.99019e-06
KS17gene_8526a	KS17gene_8526a	1.14495	6.85111	9.24114e-12	4.2546e-10
Tb10.NT.22	Tb10.NT.22	1.13845	3.58624	1.6254e-06	3.04483e-05
Tb927.10.12280	hypothetical protein	1.13807	0.284479	0.000438125	0.0046656
Tb927.6.2520	hypothetical protein, conserved	1.13761	5.19154	1.64318e-10	6.34222e-09
Tb927.3.1640	hypothetical protein	1.13481	1.60072	4.15582e-05	0.000591661
Tb11.NT.210	Tb11.NT.210	1.13131	3.91086	3.86572e-06	6.81397e-05
Tb927.10.11630	PSP1 C-terminal conserved region, putative	1.12918	5.70536	6.62176e-07	1.34381e-05
Tb927.10.5960	engulfment and cell motility domain 2, putative	1.12682	5.15869	1.72206e-07	3.86794e-06
Tb927.5.3760	meiotic recombination protein SPO11, putative	1.12665	5.89284	5.45053e-11	2.21225e-09
Tb927.8.4210	basal body component, putative	1.12385	7.28046	3.59839e-10	1.32667e-08
KS17gene_3106a	KS17gene_3106a	1.12359	6.08555	2.24669e-06	4.12518e-05
KS17gene_5808a	KS17gene_5808a	1.1222	2.769	0.000589648	0.00598312
Tb927.10.4050	2.3.1.50 (Serine C-palmitoyltransferase)	1.12088	6.79192	1.82861e-08	4.8487e-07
Tb927.5.3770	hypothetical protein, conserved	1.11301	2.4592	1.1742e-05	0.000191641
KS17gene_2289a	KS17gene_2289a	1.11281	5.09781	4.36289e-09	1.34581e-07
Tb927.8.6350	CYC2-like cyclin, putative	1.11213	6.28925	2.96382e-12	1.46488e-10
Tb927.10.12660	pumilio/PUF RNA binding protein 2	1.11074	5.1675	6.93313e-07	1.39476e-05
Tb927.11.10810	pumillio/PUF RNA binding protein 11	1.10703	5.64117	6.45022e-09	1.9088e-07
KS17gene_1477a	KS17gene_1477a	1.10515	5.43949	1.9702e-09	6.39728e-08
KS17gene_1468a	KS17gene_1468a	1.10195	4.81405	0.00102653	0.00947105
Tb927.9.2700	hypothetical protein, conserved	1.09442	6.17469	2.5147e-13	1.36088e-11
Tb927.3.3930	RNA-binding protein	1.08989	4.50948	0.000886996	0.00841873
KS17gene_6397a	KS17gene_6397a	1.0882	4.85864	2.3216e-06	4.23749e-05
Tb927.10.5090	Enriched in surface-labeled proteome protein 18	1.08575	6.63861	9.91019e-14	5.55812e-12
Tb927.11.8840	hypothetical protein	1.08498	2.03291	8.50418e-06	0.000142054
Tb927.4.4580	hypothetical protein, conserved	1.08339	6.21025	1.47435e-08	3.97773e-07
Tb927.10.4370	expression site-associated gene 3 (ESAG3) protein, putative	1.07417	1.29787	0.000112207	0.00141466
KS17gene_175a	KS17gene_175a	1.07229	4.47429	5.5441e-08	1.35933e-06
KS17gene_6071a	KS17gene_6071a	1.07056	3.92083	5.43914e-06	9.35572e-05
Tb927.10.12060	F-box protein, putative	1.06919	5.45719	7.449e-09	2.16771e-07
Tb927.8.3220	3.1.-.- (Acting on ester bonds.)	1.06812	7.50268	2.95048e-11	1.25247e-09
Tb927.5.4350	Nudix hydrolase 2	1.0644	7.13434	3.16921e-08	8.07333e-07
Tb927.11.4620	hypothetical protein, conserved	1.06098	5.89708	0.000848983	0.00813301
Tb927.11.14220	Regulator of ESAG9-1	1.05906	5.32674	4.53144e-05	0.000638264
KS17gene_6788a	KS17gene_6788a	1.05787	5.70167	2.89989e-11	1.23666e-09
Tb927.6.870	3.1.3.48 (Protein-tyrosine-phosphatase)	1.0575	6.67519	2.94908e-07	6.31731e-06
Tb927.4.4900	hypothetical protein	1.05415	5.06221	5.62749e-07	1.1547e-05
Tb927.9.2220	SUMO1/Ulp2, putative	1.05414	6.27913	8.49363e-14	4.82209e-12
Tb927.7.690	zinc finger protein, putative	1.0502	5.02794	2.04455e-07	4.51557e-06
KS17gene_7369a	KS17gene_7369a	1.04946	6.22877	4.09118e-05	0.000585159
Tb927.5.2400	3.1.2.15 (Deleted entry),3.4.19.12 (Ubiquitinyl hydrolase 1)	1.04857	5.88068	9.87454e-05	0.00127092
KS17gene_1079a	KS17gene_1079a	1.04721	7.58436	6.91407e-07	1.39396e-05
Tb927.6.4720	zinc finger CCCH domain-containing protein 15	1.04366	6.47888	3.49949e-12	1.71345e-10
KS17gene_7417a	KS17gene_7417a	1.04223	3.35232	5.56135e-05	0.000764707
Tb927.3.3070	3.1.4.- (Phosphoric diester hydrolases.),3.1.4.17 (3',5'-cyclic-nucleotide phosphodiesterase)	1.04157	5.82538	2.41783e-10	9.1699e-09
KS17gene_2222a	KS17gene_2222a	1.04094	6.91541	5.83123e-10	2.05179e-08
Tb927.2.5760	Flagellar Member 8	1.03528	5.79395	9.96524e-07	1.97048e-05
Tb927.7.3700	hypothetical protein, conserved	1.03414	7.0866	0.000469099	0.0049274
Tb927.10.3600	hypothetical protein, conserved	1.03376	5.38105	2.45178e-08	6.42741e-07
Tb927.5.3780	hypothetical protein, conserved	1.03331	7.32598	3.32988e-07	7.11655e-06
KS17gene_7921a	KS17gene_7921a	1.03152	5.78961	1.63903e-11	7.25723e-10
Tb927.7.6010	hypothetical protein	1.02768	1.04116	0.000268795	0.0030709
Tb927.6.4730	hypothetical protein	1.02645	7.30313	3.44556e-09	1.09571e-07
Tb927.11.12420	2.7.1.- (Phosphotransferases with an alcohol group as acceptor.)	1.0263	7.37079	5.63324e-08	1.37546e-06
Tb927.8.1580	hypothetical protein, conserved	1.02626	7.46706	3.93834e-10	1.43486e-08
Tb927.11.820	hypothetical protein	1.02577	5.2585	3.87834e-09	1.20842e-07
Tb10.NT.95	Tb10.NT.95	1.02567	4.59702	2.25635e-06	4.1347e-05
Tb927.9.6960	hypothetical protein, conserved	1.0226	5.62367	1.83726e-10	7.05476e-09
Tb927.11.7630	Gp63-1 surface protease homolog, putative	1.01847	2.12769	1.81614e-05	0.000282104
Tb927.4.4940	SUMO-interacting motif-containing protein	1.01785	6.8432	6.90674e-07	1.39396e-05
Tb927.1.4600	cyclin-like F-box protein 1D	1.01289	1.49485	0.000140393	0.00171852
Tb2.NT.57	Tb2.NT.57	1.01234	0.96538	0.000486661	0.00508303
Tb927.11.7760	MSP-A, putative	1.01061	2.21048	2.58651e-05	0.000384199
KS17gene_3157a	KS17gene_3157a	1.0096	4.68441	1.80398e-06	3.3455e-05
KS17gene_7186a	KS17gene_7186a	1.00893	6.21585	5.63171e-09	1.69207e-07
Tb927.5.2390	hypothetical protein, conserved	1.00535	4.37601	9.20666e-07	1.82829e-05
Tb927.5.1070	OTU-like cysteine protease, putative	1.00369	7.22027	6.378e-06	0.000108496
Tb927.1.4010	3.6.-.- (Acting on acid anhydrides.)	1.00269	5.96672	1.24495e-09	4.17419e-08
Tb927.9.14120	NLI interacting factor-like phosphatase, putative	1.00152	6.34604	9.13579e-11	3.63619e-09
KS17gene_1251a	KS17gene_1251a	1.00124	5.26336	5.53134e-07	1.14257e-05
Tb927.11.10470	hypothetical protein, conserved	1.00118	6.11279	1.10419e-12	5.67675e-11
KS17gene_3467a	KS17gene_3467a	1.00059	2.8584	1.46914e-05	0.000235215
Tb927.11.16615	Protein of unknown function (DUF2638), putative	-1.00115	7.25003	1.57689e-07	3.57659e-06
KS17gene_2757a	KS17gene_2757a	-1.00445	5.35854	6.36256e-09	1.89322e-07
Tb927.3.2477	hypothetical protein	-1.00499	5.4369	1.39816e-05	0.000224972
Tb927.9.9060	Lsm12 protein, putative	-1.00972	6.7481	1.19747e-07	2.74973e-06
Tb927.9.9000	5.3.3.2 (Isopentenyl-diphosphate Delta-isomerase)	-1.00973	6.61754	1.55203e-10	6.03465e-09
Tb927.9.9170	hypothetical protein, conserved	-1.0171	5.2893	2.80629e-08	7.24397e-07
Tb927.10.1000	hypothetical protein	-1.01834	6.78662	2.85585e-09	9.14465e-08
KS17gene_1162a	KS17gene_1162a	-1.02114	3.71285	9.16281e-07	1.8235e-05
KS17gene_471a	KS17gene_471a	-1.02305	3.15471	0.000836395	0.0080625
KS17gene_4768a	KS17gene_4768a	-1.02843	2.09549	2.76074e-05	0.000408766
Tb927.9.8990	Ankyrin repeats (3 copies), putative	-1.02886	6.97909	4.96495e-10	1.75365e-08
Tb927.9.9160	hypothetical protein, conserved	-1.029	5.83935	1.53285e-08	4.12353e-07
KS17gene_5578a	KS17gene_5578a	-1.03002	4.90289	8.5637e-08	2.02682e-06
Tb927.9.9230	hypothetical protein, conserved	-1.0326	5.33676	1.66917e-07	3.76745e-06
Tb927.9.9020	ribosome-interacting GTPase 2, putative	-1.03501	5.45449	4.43542e-06	7.77375e-05
Tb927.2.5330	hypothetical protein, conserved	-1.03691	0.500245	0.000484656	0.00507206
Tb927.7.6560	hypothetical protein, conserved	-1.03757	4.65813	2.76711e-08	7.17278e-07
Tb927.1.2750	hypothetical protein, conserved	-1.03767	7.24578	3.3189e-10	1.22956e-08
Tb927.9.9260	hypothetical protein, conserved	-1.03796	7.33094	2.10062e-05	0.000318153
Tb927.7.2060	DNA repair protein, putative	-1.04294	4.94008	3.90554e-07	8.23277e-06
KS17gene_591a	KS17gene_591a	-1.0437	1.67245	0.00109385	0.00999666
KS17gene_37a	KS17gene_37a	-1.04687	2.21022	0.000440174	0.00468203
KS17gene_6173a	KS17gene_6173a	-1.05141	3.09843	1.14557e-06	2.20397e-05
Tb927.9.9010	SAC3/GANP/Nin1/mts3/eIF-3 p25 family, putative	-1.05353	6.27106	6.58991e-10	2.30125e-08
Tb927.9.9320	MAPK/MAK/MRK overlapping kinase, putative	-1.05968	7.36985	3.78634e-09	1.1918e-07
Tb927.4.300	retrotransposon hot spot protein 3 (RHS3), putative	-1.06053	3.25061	1.02753e-05	0.000170104
Tb927.8.1665	hypothetical protein	-1.07017	1.30473	0.000108351	0.00136978
Tb927.9.9220	ribonuclease P	-1.07442	6.55394	1.59591e-12	8.02639e-11
KS17gene_6486a	KS17gene_6486a	-1.08888	3.30101	2.83858e-07	6.09472e-06
Tb927.5.4170	histone H4, putative	-1.08912	1.33659	0.000204392	0.00239727
KS17gene_3748a	KS17gene_3748a	-1.08994	3.73302	2.65396e-05	0.000393585
Tb927.7.6850	3.2.1.18 (Exo-alpha-sialidase)	-1.10725	8.04582	1.2566e-08	3.43025e-07
Tb927.9.2320	methyltransferase domain containing protein, putative	-1.10745	6.7395	7.63712e-11	3.05948e-09
Tb927.9.9090	WD domain, G-beta repeat, putative	-1.10747	6.02138	2.78773e-11	1.19434e-09
Tb927.6.200	4.6.1.1 (Adenylate cyclase)	-1.10763	5.79742	4.038e-08	1.00994e-06
Tb927.2.5360	hypothetical protein, conserved	-1.1083	1.85893	8.21345e-06	0.000138195
Tb927.9.9300	hypothetical protein, conserved	-1.11188	6.037	9.78262e-09	2.76845e-07
Tb927.9.9310	Mitoribosomal SSU assembly factor 3	-1.11387	6.75418	2.01345e-11	8.74762e-10
Tb927.1.2420	endonuclease/exonuclease/phosphatase family, putative	-1.1192	3.63563	2.11073e-05	0.000319162
Tb927.5.4010	Enriched in surface-labeled proteome protein 4	-1.12367	3.22216	7.87333e-08	1.88268e-06
KS17gene_3678a	KS17gene_3678a	-1.12405	2.86649	8.60034e-06	0.000143143
Tb927.1.70	retrotransposon hot spot protein 4 (RHS4), putative	-1.12705	3.02338	3.92949e-06	6.91321e-05
KS17gene_1286a	KS17gene_1286a	-1.13068	2.3842	0.00101749	0.00939707
KS17gene_932a	KS17gene_932a	-1.13755	1.94455	1.24029e-06	2.35856e-05
KS17gene_33a	KS17gene_33a	-1.13777	2.80554	0.000402933	0.00435092
Tb927.1.2780	hypothetical protein	-1.14515	0.824579	7.91725e-05	0.00104816
Tb927.1.2100	3.4.22.17 (Transferred entry: 3.4.22.52 and 3.4.22.53)	-1.15006	8.55591	4.10506e-08	1.02394e-06
KS17gene_3009a	KS17gene_3009a	-1.15379	0.519766	0.000921649	0.00865004
KS17gene_5146a	KS17gene_5146a	-1.1548	5.73732	1.39045e-07	3.1771e-06
Tb927.9.9210	60S ribosomal protein L37, putative	-1.15913	8.54179	5.18179e-09	1.57221e-07
Tb927.9.7470	purine nucleoside transporter	-1.16811	8.42258	1.69901e-06	3.17157e-05
Tb927.11.8990	cation transporter, putative	-1.17388	7.85964	1.04216e-07	2.41707e-06
KS17gene_5698a	KS17gene_5698a	-1.18152	3.30283	0.000290966	0.00328366
Tb927.9.9290	polyadenylate-binding protein 1	-1.1816	8.53101	3.77074e-08	9.50802e-07
KS17gene_5516a	KS17gene_5516a	-1.18191	2.58203	8.04533e-07	1.6115e-05
Tb927.3.5660	2.4.1.- (Hexosyltransferases.)	-1.18358	3.73089	1.06798e-05	0.000175544
Tb927.3.3100	5.2.1.8 (Peptidylprolyl isomerase)	-1.19447	5.98229	4.53896e-15	2.8968e-13
Tb927.10.9450	invariant surface glycoprotein, putative	-1.20697	0.955878	0.00100332	0.00929403
KS17gene_4599a	KS17gene_4599a	-1.2122	3.35797	0.00095188	0.00887079
KS17gene_4611a	KS17gene_4611a	-1.21345	4.35677	0.000593417	0.00600818
Tb11.NT.54	Tb11.NT.54	-1.22816	4.02933	7.28798e-10	2.51653e-08
KS17gene_5670a	KS17gene_5670a	-1.23349	2.07464	3.59249e-05	0.000519451
KS17gene_8457a	KS17gene_8457a	-1.23988	4.92013	5.55249e-08	1.35933e-06
Tb927.10.9465	hypothetical protein	-1.24818	1.20115	0.00034287	0.00379725
Tb927.1.2760	hypothetical protein	-1.25754	5.85678	5.87664e-16	4.11988e-14
KS17gene_5348a	KS17gene_5348a	-1.26119	3.09508	2.06538e-07	4.55073e-06
KS17gene_6431a	KS17gene_6431a	-1.27534	1.32119	0.000773919	0.00757868
KS17gene_4596a	KS17gene_4596a	-1.2992	3.52018	0.000939387	0.00878827
Tb927.11.1480	4.6.1.1 (Adenylate cyclase)	-1.31858	7.4339	7.83095e-09	2.25756e-07
KS17gene_7719a	KS17gene_7719a	-1.32411	2.7299	4.23202e-05	0.000601583
Tb927.10.105	unspecified product	-1.32455	1.16889	1.09501e-06	2.11784e-05
Tb927.7.6570	Enriched in surface-labeled proteome protein 17	-1.33193	2.61204	1.31362e-08	3.56488e-07
Tb927.7.3020	Nitroreductase family, putative	-1.37361	4.89611	1.67716e-08	4.49171e-07
KS17gene_4606a	KS17gene_4606a	-1.3776	3.17907	0.000281583	0.00319334
KS17gene_7590a	KS17gene_7590a	-1.38578	5.27029	1.59878e-11	7.11305e-10
KS17gene_967a	KS17gene_967a	-1.40714	2.09211	2.49973e-09	8.06012e-08
Tb927.2.510	retrotransposon hot spot protein 4 (RHS4), putative	-1.41991	5.17127	4.71196e-09	1.44386e-07
Tb927.2.5310	hypothetical protein, conserved	-1.42088	2.97488	8.63254e-09	2.47324e-07
KS17gene_4412a	KS17gene_4412a	-1.43116	1.73928	3.5069e-05	0.00050787
KS17gene_4607a	KS17gene_4607a	-1.4438	0.922369	0.000157154	0.00190353
KS17gene_5536a	KS17gene_5536a	-1.45011	6.33448	5.29078e-16	3.76622e-14
KS17gene_227a	KS17gene_227a	-1.46385	1.34701	5.4407e-05	0.000750346
KS17gene_4941a	KS17gene_4941a	-1.47063	2.72298	9.64896e-11	3.81588e-09
KS17gene_87a	KS17gene_87a	-1.48539	1.42327	3.4198e-07	7.2919e-06
Tb927.7.2980	Nitroreductase family, putative	-1.49496	4.31	3.64784e-09	1.15212e-07
KS17gene_1030a	KS17gene_1030a	-1.52899	4.3622	9.2753e-07	1.83798e-05
KS17gene_4614a	KS17gene_4614a	-1.56649	3.80335	0.000264773	0.00303244
Tb927.2.6210	iron/ascorbate oxidoreductase family protein, putative	-1.56696	0.8867	2.43054e-07	5.29228e-06
KS17gene_4915a	KS17gene_4915a	-1.57374	2.0935	3.39817e-05	0.000493668
KS17gene_1494a	KS17gene_1494a	-1.64041	3.76546	9.15532e-11	3.63619e-09
Tb927.4.170	hypothetical protein	-1.66692	0.0122479	1.90474e-05	0.000292799
KS17gene_864a	KS17gene_864a	-1.6698	4.02413	4.08385e-11	1.69471e-09
KS17gene_2304a	KS17gene_2304a	-1.69215	4.72225	2.99222e-13	1.60058e-11
KS17gene_933a	KS17gene_933a	-1.69937	0.337499	2.91365e-08	7.4897e-07
KS17gene_4770a	KS17gene_4770a	-1.75306	1.40879	2.2285e-11	9.6367e-10
Tb927.9.15680	expression site-associated gene 6 (ESAG6)	-1.75424	3.18083	1.49333e-10	5.85562e-09
Tb927.1.3360	hypothetical protein	-1.78751	1.46889	1.00388e-08	2.80973e-07
KS17gene_4914a	KS17gene_4914a	-1.84548	2.45044	1.05041e-06	2.04643e-05
Tb927.2.960	hypothetical protein	-1.93257	1.03569	1.68906e-05	0.000265826
Tb927.2.3340	hypothetical protein	-1.9395	2.2266	3.30946e-11	1.39208e-09
Tb927.2.5320	hypothetical protein, conserved	-1.98909	1.15618	9.06269e-10	3.07202e-08
KS17gene_86a	KS17gene_86a	-2.01712	3.11706	1.94691e-09	6.34392e-08
Tb927.7.2030	retrotransposon hot spot protein 7 (RHS7), putative	-2.13463	0.53421	5.58735e-09	1.68421e-07
Tb927.11.5940	4.6.1.1 (Adenylate cyclase)	-2.15756	7.40965	2.20637e-18	2.00174e-16
Tb927.11.14090	Double RNA binding domain protein 18	-2.21775	7.66038	3.73627e-31	1.11534e-28

## Sheet: Table S6 BF ZC3H41 edgeR
Table S6 Effect of ZC3H41 depletion on the transcriptome of bloodstream T. brucei.
Differential gene expression was analyzed using edgeR. logFC refers to the ratios (log2 converted) of the normalized counts
per million values (CPM) per transcript observed in RNAi samples relative to controls, whereas logCPM represents the average
of the counts per million (log2 converted) over all the libraries. Transcripts showing a false discovery rate (FDR) ≤ 0.01 and a
|log2 fold-change| ≥ 1.0 were considered to be significantly regulated. ZC3H41 transcript is highlighted in yellow
GeneID	description	logFC	logCPM	PValue	FDR
Tb927.5.5390	Variant Surface Glycoprotein, putative	4.35388	1.0732	7.0267e-25	3.05483e-23
Tb927.6.5260	variant surface glycoprotein (VSG), putative	2.79523	0.00613611	2.33991e-08	1.98157e-07
Tb927.8.510	hypothetical protein	2.6944	1.73518	1.59951e-22	5.65159e-21
Tb927.9.1280	variant surface glycoprotein (VSG, atypical), putative	2.19427	1.27252	2.7126e-13	4.06846e-12
Tb927.8.480	3.1.3.4 (Phosphatidate phosphatase)	1.78844	5.13488	1.11137e-74	3.6154e-72
Tb927.1.3760	hypothetical protein, conserved	1.73287	1.25632	3.04543e-09	2.94069e-08
Tb927.3.5690	hypothetical protein, conserved	1.68481	3.55488	5.45696e-31	3.55041e-29
Tb927.3.2540	variant surface glycoprotein (VSG)-related, putative	1.58766	1.58862	2.03334e-08	1.73598e-07
Tb927.2.6240	adenosine transporter 2	1.50332	1.90411	1.40996e-09	1.41356e-08
Tb927.2.6320	adenosine transporter 2, putative	1.48583	5.51972	2.87919e-42	3.48234e-40
Tb927.8.7300	variant surface glycoprotein (VSG)-related, putative	1.48432	3.12305	1.27242e-18	3.10984e-17
Tb927.2.6220	adenosine transporter 2, putative	1.32225	6.94453	4.04333e-114	3.81448e-111
Tb927.3.5680	variant surface glycoprotein (VSG)-related, putative	1.29015	0.663966	0.00018831	0.00075117
Tb927.9.15980	nucleoside transporter 1, putative	1.26945	2.68484	9.80888e-14	1.53972e-12
Tb927.8.7320	variant surface glycoprotein (VSG)-related, putative	1.2604	2.427	5.64948e-11	6.7722e-10
Tb927.11.4080	variant surface glycoprotein (VSG)-related, putative	1.25142	2.82603	5.76561e-15	1.0205e-13
Tb927.6.480	surface protein EP3-2 procyclin precursor	1.221	0.663555	0.000271159	0.00104031
Tb927.11.16180	hypothetical protein	1.20024	4.50351	8.39866e-32	5.82595e-30
KS17gene_7016a	KS17gene_7016a	1.17364	2.62084	1.72923e-10	1.94441e-09
Tb927.11.4060	leucine-rich repeat protein (LRRP), putative	1.17295	4.75029	1.83542e-36	1.60328e-34
Tb927.7.1960	retrotransposon hot spot protein 7 (RHS7), putative	1.15912	0.471317	0.00205678	0.00634523
Tb927.2.6150	adenosine transporter 2	1.1541	6.05947	3.11303e-44	4.31887e-42
Tb927.8.490	hypothetical protein	1.14602	4.35806	2.1196e-22	7.32466e-21
KS17gene_4370a	KS17gene_4370a	1.11777	1.87768	2.7226e-06	1.5904e-05
Tb927.9.7410	expression site-associated gene 2 (ESAG2) protein, putative	1.107	1.98399	3.27788e-07	2.27546e-06
Tb927.9.15790	variant surface glycoprotein (VSG)-related, putative	1.09673	1.82119	1.60499e-06	9.82573e-06
Tb927.11.8480	2.7.7.7 (DNA-directed DNA polymerase)	1.08127	1.53477	9.37305e-06	4.94656e-05
Tb927.6.1310	Trypanosomal VSG domain containing protein, putative	1.07158	2.79476	7.10435e-11	8.36735e-10
Tb927.11.1510	leucine rich repeat protein, putative	1.03528	1.23079	0.000232538	0.000908016
Tb927.8.6110	2.3.3.10 (Hydroxymethylglutaryl-CoA synthase)	-1.00352	8.70667	1.89699e-87	8.13465e-85
Tb927.8.5120	cytochrome c	-1.01246	7.99126	2.50088e-79	9.07433e-77
Tb927.10.120	hypothetical protein	-1.02012	1.5181	1.87633e-05	9.42559e-05
Tb927.10.1000	hypothetical protein	-1.02189	5.55123	6.87477e-21	2.05242e-19
Tb927.8.7650	amino acid transporter, putative	-1.0246	7	2.44704e-98	1.28252e-95
Tb927.10.7410	6.2.1.4 (Succinate--CoA ligase (GDP-forming))	-1.02708	9.02673	2.97572e-100	1.87153e-97
KS17gene_3048a	KS17gene_3048a	-1.02796	6.367	1.40416e-43	1.89241e-41
Tb927.6.3800	heat shock 70 kDa protein, mitochondrial precursor, putative	-1.03804	1.98506	3.90579e-07	2.6837e-06
Tb927.8.1990	1.11.1.- (Peroxidases.),1.11.1.15 (Transferred entry: 1.11.1.24),1.11.1.7 (Peroxidase)	-1.04257	8.76852	4.25833e-111	3.6521e-108
Tb927.11.9980	1.2.4.2 (Oxoglutarate dehydrogenase (succinyl-transferring))	-1.04959	8.4886	8.29396e-100	4.89032e-97
KS17gene_1963a	KS17gene_1963a	-1.05118	7.27376	6.03916e-110	4.74779e-107
Tb927.7.4685	unspecified product	-1.05192	5.76104	1.99109e-67	5.07674e-65
Tb927.4.4730	amino acid transporter, putative	-1.05251	7.13075	2.48481e-126	3.34881e-123
Tb927.3.4090	Pyruvate transporter, putative	-1.06936	7.00197	9.13585e-92	4.30938e-89
Tb927.7.7430	ATP synthase F1, alpha subunit	-1.11026	5.60173	3.95287e-59	8.47532e-57
Tb927.10.6510	chaperonin HSP60, mitochondrial precursor	-1.11066	6.8064	2.50428e-117	2.62504e-114
KS17gene_4412a	KS17gene_4412a	-1.13527	3.24568	4.88973e-16	9.59037e-15
Tb927.7.210	1.5.5.2 (Proline dehydrogenase)	-1.14534	7.01048	3.34517e-108	2.42757e-105
Tb927.9.11600	glycosomal membrane protein	-1.15622	9.37139	5.97082e-108	4.02348e-105
KS17gene_5516a	KS17gene_5516a	-1.15789	1.35209	3.35471e-05	0.000159197
Tb927.6.1520	Aquaglyceroporin 1	-1.16655	8.01917	3.68687e-42	4.34774e-40
KS17gene_8211a	KS17gene_8211a	-1.17706	0.848192	7.43095e-05	0.000326519
KS17gene_5732a	KS17gene_5732a	-1.21026	6.76508	1.28293e-21	4.11671e-20
Tb927.7.2980	Nitroreductase family, putative	-1.22974	1.72486	2.73685e-07	1.93115e-06
Tb927.8.7610	amino acid transporter 1, putative	-1.24879	7.52195	2.78318e-46	4.45025e-44
KS17gene_5733a	KS17gene_5733a	-1.25638	2.55643	1.6832e-09	1.66974e-08
Tb927.11.11680	2.3.1.61 (Dihydrolipoyllysine-residue succinyltransferase)	-1.26798	8.60738	1.68879e-143	3.18641e-140
Tb927.11.5280	3.6.3.14 (Transferred entry: 7.1.2.2)	-1.3175	6.61502	9.88165e-121	1.16529e-117
KS17gene_1763a	KS17gene_1763a	-1.33735	3.17537	1.66302e-20	4.79784e-19
Tb927.3.2230	6.2.1.4 (Succinate--CoA ligase (GDP-forming)),6.2.1.5 (Succinate--CoA ligase (ADP-forming))	-1.36903	8.24537	1.99821e-195	4.71277e-192
Tb927.10.12850	ttaggg binding factor	-1.40459	9.72616	2.37126e-137	3.72841e-134
KS17gene_4980a	KS17gene_4980a	-1.40518	0.0487995	0.000834136	0.00283372
Tb927.7.2660	zinc finger protein family member, putative	-1.45975	8.87107	7.1496e-54	1.32254e-51
Tb927.10.3210	1.2.1.88 (L-glutamate gamma-semialdehyde dehydrogenase)	-1.48897	8.90536	4.37296e-234	2.06273e-230
Tb927.10.8470	glucose transporter, putative	-1.70527	4.11626	1.42063e-28	7.83755e-27
Tb927.11.17720	variant surface glycoprotein (VSG, atypical), putative	-1.81425	0.91639	5.74131e-09	5.29457e-08
Tb927.10.8440	glucose transporter 1B	-1.8422	6.76176	4.98941e-41	5.53765e-39
Tb927.10.8460	glucose transporter, putative	-1.90601	4.63866	6.8354e-33	5.32935e-31
Tb927.11.1980	zinc finger protein ZC3H41	-2.93423	9.07168	0	0
Tb927.5.4630	expression site-associated gene 1 (ESAG1) protein, putative	-5.9233	3.85507	5.51261e-224	1.73353e-220
Tb927.9.17600	variant surface glycoprotein (VSG), putative	-8.0292	2.1733	2.23402e-82	8.78156e-80
Tb927.10.105	unspecified product	-9.78553	2.14962	1.14269e-77	3.99266e-75

## Sheet: Table S7 PF ZC3H41 edgeR
Table S7 Effect of ZC3H41 depletion on the transcriptome of procyclic T. brucei.
Differential gene expression was analyzed using edgeR. logFC refers to the ratios (log2 converted) of the normalized counts
per million values (CPM) per transcript observed in RNAi samples relative to controls, whereas logCPM represents the average
of the counts per million (log2 converted) over all the libraries. Transcripts showing a false discovery rate (FDR) ≤ 0.01 and a
|log2 fold-change| ≥ 1.0 were considered to be significantly regulated. ZC3H41 transcript is highlighted in yellow
GeneID	description	logFC	logCPM	PValue	FDR
Tb927.2.1460	hypothetical protein, conserved	9.24051	1.5855	2.56164e-45	2.63707e-42
Tb927.7.6880	hypothetical protein, conserved	5.78193	3.12414	1.15959e-84	2.14872e-81
Tb927.11.11410	trans-sialidase, putative	4.38173	5.19323	5.93457e-153	1.83279e-149
Tb927.5.340	expression site-associated gene 5 (ESAG5) protein, putative	2.39795	5.94067	2.76806e-147	6.41153e-144
Tb927.9.7370	expression site-associated gene 9 (ESAG9) protein, putative	2.09518	-0.198997	2.45551e-05	0.000254193
KS17gene_3234a	KS17gene_3234a	2.02283	0.317681	4.38189e-07	7.42198e-06
KS17gene_4363a	KS17gene_4363a	1.77951	1.07844	1.23959e-08	2.98307e-07
KS17gene_4370a	KS17gene_4370a	1.77316	0.360219	2.77476e-05	0.000281888
KS17gene_4362a	KS17gene_4362a	1.65935	2.14655	8.94876e-12	4.02477e-10
KS17gene_5053a	KS17gene_5053a	1.58905	1.41473	6.21568e-07	1.0121e-05
Tb927.5.3990	variant surface glycoprotein (VSG, atypical), putative	1.57393	0.891711	1.54025e-06	2.2228e-05
Tb927.10.3410	hypothetical protein	1.41595	0.731601	0.000276805	0.00202575
Tb927.7.1870	hypothetical protein, conserved	1.40768	-0.104086	0.00160656	0.00892909
Tb927.2.2060	variant surface glycoprotein (VSG)-related, putative	1.34918	4.26354	4.04099e-17	3.89998e-15
Tb927.6.760	4.6.1.1 (Adenylate cyclase)	1.34661	2.77878	5.15371e-11	2.03188e-09
Tb927.11.12710	variant surface glycoprotein (VSG)-related, putative	1.33379	3.29465	6.98528e-11	2.64158e-09
KS17gene_4225a	KS17gene_4225a	1.28628	3.55271	5.66519e-12	2.63759e-10
KS17gene_6242a	KS17gene_6242a	1.25895	2.04601	4.10776e-07	7.00892e-06
Tb927.8.6650	RNA-binding protein, putative	1.25348	4.69603	1.92621e-06	2.69581e-05
Tb927.2.5320	hypothetical protein, conserved	1.24561	1.97251	4.69014e-07	7.91514e-06
Tb927.5.296b	zinc finger protein, C2H2 type, putative	1.22818	5.34538	1.04127e-20	1.58154e-18
Tb927.6.550	hypothetical protein	1.17103	0.486872	0.0010849	0.00642685
Tb927.2.2015	hypothetical protein	1.1339	1.15237	0.000109863	0.000921997
KS17gene_943a	KS17gene_943a	1.11262	2.86441	9.72679e-08	1.90929e-06
Tb927.9.4500	heat shock protein, putative	1.10292	8.3965	1.90783e-36	1.1784e-33
KS17gene_3575a	KS17gene_3575a	1.09124	4.58166	1.41733e-16	1.25063e-14
KS17gene_6791a	KS17gene_6791a	1.08709	5.36465	1.85089e-21	2.95664e-19
KS17gene_924a	KS17gene_924a	1.07176	3.26239	0.000970291	0.00588627
KS17gene_3544a	KS17gene_3544a	1.07119	2.68114	2.20885e-07	3.99706e-06
KS17gene_131a	KS17gene_131a	1.0645	1.02427	0.000468395	0.00319329
KS17gene_5900a	KS17gene_5900a	1.04041	4.28146	6.07402e-13	3.47381e-11
KS17gene_4587a	KS17gene_4587a	1.03165	1.05768	0.00050811	0.00340886
KS17gene_160a	KS17gene_160a	1.02478	3.66753	4.19694e-05	0.000401701
KS17gene_5493a	KS17gene_5493a	-1.01236	2.62635	8.32682e-07	1.29661e-05
KS17gene_864a	KS17gene_864a	-1.01379	5.59932	1.38624e-10	4.93981e-09
KS17gene_646a	KS17gene_646a	-1.01408	2.14061	3.97475e-05	0.000382807
Tb927.10.280	cytochrome oxidase subunit VI	-1.03592	8.20963	9.37957e-46	1.08627e-42
KS17gene_4921a	KS17gene_4921a	-1.03763	2.9333	6.72962e-07	1.08059e-05
Tb927.9.15930	small GTPase, putative	-1.05519	3.09093	3.49413e-08	7.70787e-07
Tb927.10.6510	chaperonin HSP60, mitochondrial precursor	-1.05834	7.80082	3.47318e-27	1.10962e-24
Tb927.10.14820	Mitochondrial ADP/ATP carrier protein 5c	-1.0595	3.03244	1.05967e-06	1.5964e-05
Tb927.8.4895	hypothetical protein	-1.08438	5.11581	1.71189e-22	3.10994e-20
Tb927.8.490	hypothetical protein	-1.1515	3.81939	7.83372e-12	3.55781e-10
KS17gene_5439a	KS17gene_5439a	-1.21002	3.03191	8.99417e-11	3.30679e-09
Tb927.3.3270	2.7.1.11 (6-phosphofructokinase)	-1.24016	9.34722	1.90291e-42	1.76305e-39
Tb927.6.540	gene related to expression site-associated gene 2 (GRESAG2), putative	-1.25436	0.87604	0.000149338	0.00119767
Tb927.1.4970	hypothetical protein	-1.28457	3.75862	1.17401e-14	8.43192e-13
Tb927.11.10060	6.3.4.15 (Biotin--[biotin carboxyl-carrier protein] ligase)	-1.28585	8.52845	9.51294e-54	1.25911e-50
Tb927.7.2980	Nitroreductase family, putative	-1.31234	5.46091	4.74142e-12	2.22991e-10
Tb927.7.3020	Nitroreductase family, putative	-1.31834	6.14143	3.63952e-28	1.29693e-25
KS17gene_2586a	KS17gene_2586a	-1.32922	1.07724	6.3064e-06	7.688e-05
Tb927.6.510	GPEET procyclin	-1.47873	12.1904	3.35803e-71	5.18535e-68
Tb927.7.310	Prostaglandin E synthase, putative	-1.51149	2.85926	9.07742e-08	1.80477e-06
Tb927.6.530	procyclin associated gene 3 (PAG3) protein	-1.57961	3.53619	3.7431e-17	3.65051e-15
KS17gene_227a	KS17gene_227a	-1.62794	2.26301	9.7405e-09	2.4325e-07
Tb927.8.480	3.1.3.4 (Phosphatidate phosphatase)	-1.66164	4.84584	2.87243e-32	1.26729e-29
KS17gene_1629a	KS17gene_1629a	-1.67578	2.1287	2.99353e-12	1.4521e-10
Tb927.7.170	expression site-associated gene 9 (ESAG9) protein, putative	-1.73376	1.00374	1.90458e-08	4.43366e-07
Tb927.8.510	hypothetical protein	-2.08763	2.79689	1.13448e-23	2.33577e-21
Tb927.3.590	adenosine transporter, putative	-2.39417	8.00174	4.24956e-184	1.96861e-180
KS17gene_4412a	KS17gene_4412a	-2.40031	2.82173	2.11938e-11	8.9255e-10
Tb927.5.150	hypothetical protein, conserved	-2.84751	0.331746	6.27121e-12	2.90514e-10
Tb927.11.1980	zinc finger protein ZC3H41	-3.13868	8.8423	1.25568e-295	1.16339e-291
Tb927.9.720	hypothetical protein, conserved	-4.89282	0.247919	6.47907e-20	8.95949e-18

## Sheet: Table S8 lncRNAs BFvs PF
Table S8 Comparison between DRBD3-regulated lncRNAs in bloodstream vs.
procyclic T. brucei. The last column indicates overlapping protein-coding genes, when present
GeneID	logFC_BF	FDR_BF	logFC_PF	FDR_PF	overlapping_gene
KS17gene_1079a	3	3.25e-101	2	4.04e-289
KS17gene_7326a	2.7	4.45e-33	2.8	3.04e-252	Tb927.10.10200
KS17gene_8372a	2.6	1.63e-09	0.2	0.594	Tb927.11.3210
Tb9.NT.6	2.5	3.1e-51	3	3.29e-128
KS17gene_3387a	2.4	5.38e-39	0.2	0.265
KS17gene_3946a	2.1	2.59e-109	3	1.36e-131
Tb2.NT.57	2.1	7.04e-06	1	0.0074
KS17gene_5085a	2.1	4.5e-59	1.9	1.02e-41
KS17gene_1652a	2	1.47e-50	1.3	3.67e-15
KS17gene_6914a	1.9	5.06e-61	2	5.42e-69
KS17gene_5793a	1.9	1.13e-14	-1.2	7.81e-05	Tb927.6.810
KS17gene_5900a	1.9	4.16e-232	1.3	1.03e-34
Tb11.NT.73	1.9	8.39e-20	1.5	1.54e-13
KS17gene_8509a	1.9	7.42e-46	0.2	0.558
KS17gene_3137a	1.9	3.06e-40	1.6	1.5e-25
KS17gene_2143a	1.9	3.13e-19	2.8	3.27e-62
Tb4.NT.45	1.8	7.13e-37	1.3	1.28e-16
KS17gene_731a	1.8	7.7e-32	1.2	1.23e-11
Tb11.NT.179	1.8	5.95e-16	1.1	1.56e-05
KS17gene_7551a	1.8	2.44e-41	0.7	7.28e-09
KS17gene_1117a	1.8	1.13e-27	2.1	1.61e-37
KS17gene_7057a	1.8	8.02e-47	1.8	1.32e-41
Tb11.NT.210	1.8	3.95e-24	1.8	3.92e-37
KS17gene_270a	1.8	1.23e-49	1.3	1.99e-13
KS17gene_3330a	1.7	5.03e-47	1.4	1.83e-30
KS17gene_5601a	1.7	7.2e-52	1.7	2.69e-48
KS17gene_789a	1.7	3.04e-45	1.6	6.33e-54
KS17gene_4370a	1.7	9.33e-14	0.3	0.364
KS17gene_8261a	1.7	3.88e-14	1	2.24e-06
KS17gene_2109a	1.6	1.2e-24	1.5	4.4e-15	Tb927.8.7780
KS17gene_6490a	1.6	6.54e-18	0.7	0.000222
KS17gene_1650a	1.6	3.9e-26	1.9	3.71e-26
Tb7.NT.76	1.6	3.86e-25	1.3	5.67e-15
Tb5.NT.61	1.6	4.17e-52	1.4	1.43e-68
Tb11.NT.1	1.6	7.55e-20	1.3	1.43e-07
KS17gene_5170a	1.6	3.42e-35	1	1.05e-13
KS17gene_1836a	1.6	1.34e-34	1.8	3.13e-46
KS17gene_5580a	1.6	2.14e-28	0.7	9.16e-08
KS17gene_4110a	1.6	2.98e-43	1.2	1.81e-30
KS17gene_2374a	1.6	4.61e-48	0.5	1.07e-05
Tb10.NT.22	1.5	1.47e-15	0.8	4.31e-07
Tb11.NT.96	1.5	1.6e-36	0.8	1.06e-16
Tb8.NT.18	1.5	8.39e-70	1.8	1.04e-84
Tb2.NT.63	1.5	1.04e-14	1.7	1.63e-21
KS17gene_7082a	1.5	2.12e-16	0.7	0.00134
KS17gene_7214a	1.5	1.05e-05	0.9	0.0195	Tb927.10.12750
KS17gene_2123a	1.5	1.3e-13	0.9	2.2e-05
KS17gene_7776a	1.5	1.25e-30	1.2	2.99e-16
KS17gene_4644a	1.5	1.3e-26	0.9	5.16e-11
KS17gene_8287a	1.5	2.52e-21	0.6	0.000108
Tb5.NT.17	1.5	4.45e-28	0.8	9.8e-08
KS17gene_1761a	1.5	3.46e-10	-0.3	0.431
KS17gene_4066a	1.4	2.74e-16	0.6	0.000759
KS17gene_3484a	1.4	7.83e-15	1	2.25e-06
KS17gene_943a	1.4	5.05e-29	0.7	6.36e-05
KS17gene_2317a	1.4	9.9e-31	0.3	0.0274
KS17gene_3234a	1.4	1.65e-06	0.5	0.199	Tb927.10.16010
KS17gene_5010a	1.4	8.72e-30	0.5	0.000167
Tb8.NT.9	1.4	9.53e-20	1.2	1.14e-15
KS17gene_4365a	1.4	2.99e-28	0.2	0.256
KS17gene_4621a	1.4	6.57e-09	0.9	1.3e-05
KS17gene_7852a	1.4	9.53e-34	1.4	8.68e-34
KS17gene_3091a	1.4	4.99e-40	1.6	1.14e-57	Tb927.10.11585
KS17gene_1793a	1.4	1.92e-13	1.3	7.1e-12
KS17gene_7824a	1.4	1.46e-29	1.4	4.18e-42
KS17gene_3624a	1.4	4.01e-15	1.2	2.6e-12
KS17gene_7955a	1.4	5.09e-08	1.2	3.22e-10
KS17gene_3716a	1.4	1.4e-23	1.4	1.91e-44
KS17gene_697a	1.4	7.15e-37	-0.4	0.00133
KS17gene_7053a	1.4	2.2e-17	0.9	6.31e-10
Tb10.NT.33	1.4	7.82e-12	0.6	2.32e-05
KS17gene_2126a	1.4	7.83e-15	0.8	0.0003
KS17gene_2803a	1.3	1.86e-22	1.1	3.22e-14
KS17gene_1915a	1.3	6.97e-32	0.8	6.84e-10
KS17gene_3544a	1.3	5.47e-18	2	4.17e-36
Tb9.NT.68	1.3	6.79e-07	0.4	0.169
KS17gene_3620a	1.3	8.91e-29	1.1	2.21e-14
KS17gene_6341a	1.3	1.73e-17	1	3.46e-10
KS17gene_1751a	1.3	4.02e-24	0.1	0.313
KS17gene_5120a	1.3	2.85e-51	0.8	7.86e-18
Tb8.NT.8	1.3	2.49e-31	1.1	6.78e-22
KS17gene_550a	1.3	2.37e-12	1.5	5.96e-18
KS17gene_5424a	1.3	6.32e-08	0.7	0.00141
KS17gene_1303a	1.3	2.34e-19	-0.5	0.00213
Tb11.NT.122	1.3	1.23e-21	0.8	9.56e-11
Tb11.NT.26	1.3	5.89e-14	1.6	7.76e-17
Tb5.NT.86	1.3	1.74e-09	1.1	3.72e-08
KS17gene_3178a	1.3	3.89e-59	1.5	5.06e-44
KS17gene_1147a	1.3	1.32e-17	0.8	6.06e-07
KS17gene_8310a	1.3	2.12e-11	-0.4	0.057
KS17gene_1498a	1.3	3.2e-46	0.3	0.0164
KS17gene_1552a	1.3	1.23e-11	1.6	1.85e-19
KS17gene_7287a	1.3	1.48e-26	1.1	6.38e-40
KS17gene_2335a	1.3	5.17e-36	0.4	0.00113
KS17gene_6609a	1.2	5.05e-19	1.1	4.03e-26
KS17gene_1162a	1.2	9.67e-22	0.3	0.0234
KS17gene_8508a	1.2	1.48e-63	1	4.11e-23
KS17gene_2028a	1.2	4.26e-15	1.1	1.48e-12
KS17gene_3978a	1.2	9.78e-13	0.7	4.09e-05
KS17gene_5899a	1.2	3.42e-35	0.6	1.53e-05
KS17gene_5098a	1.2	2.66e-46	0.9	8.52e-22
KS17gene_1385a	1.2	8.57e-11	1.1	9.65e-12
KS17gene_6687a	1.2	1.03e-14	0.7	5.95e-09
KS17gene_7063a	1.2	3.78e-23	0.4	0.00391
KS17gene_1368a	1.2	3.07e-16	1.5	4.04e-30
KS17gene_2901a	1.2	1.16e-17	0.3	0.054
KS17gene_3801a	1.2	6.73e-40	1.5	1.78e-37
KS17gene_3031a	1.2	4e-23	0.2	0.104
KS17gene_6675a	1.2	6.72e-21	0.5	4.72e-05
KS17gene_3305a	1.2	1.35e-08	1.4	1.72e-11
Tb11.NT.158	1.2	5.25e-19	0.7	7.99e-08
KS17gene_1535a	1.1	1.21e-11	-0.4	0.241	Tb927.7.5380
Tb7.NT.24	1.1	1.18e-17	0.5	0.000127
KS17gene_6813a	1.1	1.49e-11	0.5	0.00201
Tb2.NT.1	1.1	5.07e-17	0.3	0.219
Tb927.10.11585	1.1	1.89677e-21	1.4	9.3988e-31
KS17gene_4241a	1.1	4.62e-18	1.3	3e-25
KS17gene_4766a	1.1	2.56e-05	1.2	1.32e-05
KS17gene_8362a	1.1	3.6e-09	1.4	2.62e-14
KS17gene_514a	1.1	7.8e-14	1.3	7.35e-18
KS17gene_5154a	1.1	4.03e-08	-0.4	0.0164
KS17gene_7119a	1.1	1.09e-23	1	1.72e-28
KS17gene_2536a	1.1	1.2e-27	1	7.19e-17
KS17gene_7782a	1.1	1.2e-25	0.3	0.00283
KS17gene_4751a	1.1	3.36e-14	0.6	8.27e-05
KS17gene_227a	1.1	7.54e-24	0.3	0.33
Tb11.NT.40	1.1	7.93e-11	0.7	0.000112
KS17gene_4604a	1.1	5.35e-125	0.2	0.0622
KS17gene_2532a	1.1	7.94e-14	0.7	0.000864	Tb927.9.13160
KS17gene_2101a	1.1	4.89e-11	-0.4	0.212
KS17gene_6955a	1.1	1.15e-42	0.8	9.74e-15
KS17gene_796a	1.1	2.31e-27	0.8	2.52e-10
KS17gene_1323a	1.1	1.22e-27	0.2	0.0311
KS17gene_1574a	1.1	7.24e-13	0.3	0.106
KS17gene_1244a	1.1	8.17e-49	1.1	2.23e-58
KS17gene_6769a	1.1	1.31e-25	0.9	1.31e-26
Tb10.NT.68	1	2.97e-08	2.4	3.17e-49
KS17gene_2888a	1	2.34e-11	1.2	5.48e-13
KS17gene_1412a	1	6.66e-11	0.5	0.000292
KS17gene_5648a	1	7.55e-08	1.4	1.68e-11
KS17gene_1054a	1	7.49e-07	-0.5	0.238
KS17gene_6071a	1	3.15e-13	1.4	2.81e-14
KS17gene_2637a	1	4.03e-23	1.1	1.92e-21
KS17gene_7417a	1	7.89e-11	1.6	2.58e-27
KS17gene_6037a	1	1.1e-25	1.3	3.6e-62
Tb5.NT.60	1	1.14e-07	0.9	2.72e-07
KS17gene_6860a	1	2.48e-22	0.7	8.89e-11
KS17gene_2036a	1	5.06e-10	0.9	1.2e-09
KS17gene_1232a	1	3.14e-15	1.3	1.62e-38
KS17gene_6959a	1	5.24e-32	1	1.82e-26
KS17gene_6446a	1	1.15e-14	1.1	9.43e-26
KS17gene_1553a	0.9	5.42e-05	1.4	3.06e-14
Tb11.NT.81	0.9	7.95e-13	1.1	3.88e-17
KS17gene_3725a	0.9	4.55e-10	1	8.94e-16
KS17gene_6431a	0.9	5.51e-28	1.9	6.09e-13
KS17gene_5193a	0.9	2.27e-16	1.2	9.95e-40
KS17gene_6969a	0.9	0.0126	-2.9	5.03e-09
KS17gene_4669a	0.8	8.67e-15	1.4	1.93e-41
KS17gene_1009a	0.8	2.48e-08	1.2	2.54e-07	Tb927.5.3620
KS17gene_4193a	0.8	1.41e-11	1.1	6.54e-23
Tb4.NT.19	0.8	4.11e-07	1.3	8.8e-15
KS17gene_5666a	0.8	6.23e-14	1.7	4.69e-53
Tb11.NT.33	0.8	3.51e-10	1.5	2.09e-57
KS17gene_228a	0.8	3.31e-46	-1.1	2.17e-09
KS17gene_6883a	0.7	9.03e-05	2.5	7.16e-41
KS17gene_5786a	0.6	0.0651	1.1	0.000139	Tb927.6.850
KS17gene_8370a	0.6	6.18e-06	-1	4.79e-11
KS17gene_6912a	0.6	2.94e-06	1.1	1.41e-11
KS17gene_355a	0.6	5.82e-05	1.5	6.2e-14
KS17gene_5105a	0.6	0.00768	1.1	5.01e-07
KS17gene_6741a	0.6	8.67e-05	1.1	6.44e-16
KS17gene_8333a	0.5	3.63e-07	1.2	6.94e-26
Tb5.NT.75	0.5	0.000125	1	8.44e-13
KS17gene_2136a	0.5	4.29e-05	1.1	1.41e-32
KS17gene_8212a	0.4	0.0163	1	2.61e-05	Tb927.11.7010
KS17gene_8211a	0.4	0.0777	1.4	3.31e-11
KS17gene_646a	0.4	0.00305	1.1	5.28e-13	Tb927.4.120
KS17gene_6546a	0.3	0.00273	1.1	1.08e-05
KS17gene_5670a	0.3	0.297	-1.1	1.47e-08	Tb927.6.2030
Tb11.NT.97	0.2	0.536	-1.3	4.17e-10
KS17gene_6124a	0.2	0.366	-1.2	9.52e-07	Tb927.7.2420
KS17gene_6791a	0.2	0.0343	1.9	7.76e-81	Tb927.9.8880
KS17gene_8369a	0.1	0.378	-1.1	1.24e-10
KS17gene_265a	0	0.865	-1.2	1.64e-39	Tb927.2.1895
KS17gene_223a	-0.1	0.272	-1.6	1.62e-05
KS17gene_6206a	-0.1	0.374	-3	9.18e-09
KS17gene_6242a	-0.2	0.632	-1.3	1.01e-07
KS17gene_4362a	-0.2	0.0387	-2.3	2.84e-08
KS17gene_910a	-0.3	3.7e-06	-1.6	3.08e-104	Tb927.5.2320
KS17gene_34a	-0.4	0.334	-1.1	4.24e-05
Tb11.NT.54	-0.5	3.69e-06	-1.3	8.99e-44
KS17gene_3748a	-0.5	0.00771	-1.3	6.17e-14	Tb927.11.7380
KS17gene_6250a	-0.6	2.62e-07	-1.6	2.22e-32	Tb927.8.6590
KS17gene_4024a	-0.7	0.00675	-1.3	8.79e-05	Tb927.11.11060
KS17gene_6359a	-1.1	6.16e-11	-0.8	0.000119
KS17gene_8081a	-1.1	0.000834	-1.1	0.000693	Tb927.11.11970
KS17gene_1963a	-1.1	2.17e-120	-0.3	1.57e-12	Tb927.8.6110
KS17gene_1750a	-1.1	1.29e-11	-0.7	2.21e-06	Tb927.8.2780
KS17gene_4347a	-1.2	0.00162	-0.3	0.494
KS17gene_4567a	-1.2	4.8e-06	-0.9	0.00247
KS17gene_5733a	-1.4	3.61e-11	0.1	0.498	Tb927.6.1510
KS17gene_5733a	-1.4	3.61e-11	0.1	0.498	Tb927.6.1520
KS17gene_8121a	-1.4	1.52e-173	-0.4	1.76e-25	Tb927.11.9530
Tb10.NT.148	-1.4	5.77e-55	-0.9	3.52e-16
KS17gene_5698a	-1.5	8.29e-17	-0.7	7.47e-05	Tb927.6.1790
KS17gene_5732a	-1.5	3.63e-38	-0.2	0.176	Tb927.6.1520
KS17gene_2834a	-1.5	2.65e-19	-0.6	0.000568	Tb927.10.5390
KS17gene_5275a	-1.5	3.93e-53	-1.1	5.21e-33	Tb927.4.1000
KS17gene_2134a	-1.7	2.2e-16	-0.4	0.152
KS17gene_1763a	-1.7	2.1e-31	0	0.781
KS17gene_6482a	-1.8	8.94e-205	-0.8	3.56e-38	Tb927.8.990
KS17gene_6483a	-2.2	3.49e-305	-0.9	2.08e-67
KS17gene_6484a	-2.3	9.08e-23	-1.4	3.08e-12

## Sheet: Table S9. BF Neighbors
Table S9. Expression changes of genes flanking DRBD3-regulated lncRNAs (bloodstream forms).
The table displays logFC and FDR values for 5' and 3' neighboring protein-coding genes in DRBD3-depleted cells.
Missing values represent transcripts filtered by edgeR due to low expression.
GeneID	logFC	FDR	five_prime_neighbor	three_prime_neighbor	five_prime_description	three_prime_description	five_prime_logFC	five_prime_FDR	three_prime_logFC	three_prime_FDR	five_prime_N_localization	five_prime_C_localization	five_prime_LOPIT	three_prime_N_localization	three_prime_C_localization	three_prime_LOPIT
KS17gene_1079a	3	3.2539e-101	Tb927.6.510	Tb927.6.520	GPEET procyclin	EP3-2 procyclin	1.25917	1.82501e-50	1.99725	5.59681e-57		cytoplasm[reticulated]
KS17gene_7326a	2.7	4.44721e-33	Tb927.10.10210	Tb927.10.10200	procyclin-associated gene 4 (PAG4) protein	hypothetical protein, conserved	2.8881	1.11542e-98	-0.0721826	0.272983	cytoplasm[weak,reticulated],cytoplasm[points]	cytoplasm[weak,reticulated]			cytoplasm	unknown
KS17gene_8372a	2.6	1.62991e-09	Tb927.11.3220	Tb927.11.3210	metacaspase	hypothetical protein	0.0327938	0.568933					secretory/endocytic 3
Tb9.NT.6	2.5	3.09998e-51	Tb927.9.2020	Tb927.9.2010	60S ribosomal protein L38, putative	3.7.1.3 (Kynureninase)	-0.4933	6.65575e-23	0.0460056	0.424378		cytoplasm[patchy,75%],nucleolus[75%]	unknown	cytoplasm[reticulated]	cytoplasm,flagellar cytoplasm	cytosol
KS17gene_3387a	2.4	5.38239e-39	Tb927.11.1510	Tb927.11.1520	leucine rich repeat protein, putative	expression site-associated gene 3 (ESAG3) protein, putative	2.46074	5.33196e-31	0.0732006	0.478672				endocytic
KS17gene_1877a	2.2	3.09929e-17	Tb927.8.5340	Tb927.8.5350	hypothetical protein	Flagellum attachment zone protein 38	2.20954	8.73867e-18	0.301668	0.00807633	endocytic,cytoplasm[reticulated,weak]			cytoplasm[weak,reticulated]	flagellum attachment zone[distal],cell tip[anterior],cortical cytoskeleton
KS17gene_6543a	2.2	1.22634e-06	Tb927.9.17410	Tb927.9.17380	variant surface glycoprotein (VSG, atypical), putative	Serum resistance-associated gene (SRA), putative
KS17gene_2533a	2.2	8.05633e-07	Tb927.9.13160	Tb927.9.13200	hypothetical protein	hypothetical protein			-0.263515	0.00200145					endocytic,cytoplasm
KS17gene_3946a	2.1	2.5894e-109	Tb927.11.10330	Tb927.11.10340	regulator of chromosome condensation 1-like protein	Serine/threonine-protein phosphatase PGAM5, mitochondrial, putative	-0.113171	0.0466666	-0.375672	2.6818e-10	nucleolus[peripheral,point,points]	nucleoplasm	nucleus - chromatin	cytoplasm[<10%],cytoplasm[weak,reticulated],endocytic[weak],flagellar cytoplasm[<10%],nuclear lumen[<10%]	cytoplasm[reticulated]	mitochondrion - OM
Tb2.NT.57	2.1	7.04091e-06	Tb927.2.5500	Tb927.2.5480	hypothetical protein, conserved	hypothetical protein, conserved	-0.876278	8.85867e-16	0.696266	0.000644555	cytoplasm,flagellar cytoplasm,nuclear lumen	cytoplasm[weak,reticulated],flagellar cytoplasm[75%]		cytoplasm[points]
KS17gene_5085a	2.1	4.50027e-59	Tb927.4.3920	Tb927.4.3910	CRAL/TRIO domain containing protein, putative	Kinesin-13 4a, putative	-0.453333	3.36902e-20	0.199916	1.63109e-05	flagellar pocket[75%]	endocytic[weak]		cytoplasm[points],cell tip[posterior],flagellar tip	cell tip[posterior,25%],flagellar tip,cytoplasm[reticulated]	unknown
KS17gene_6253a	2	4.88039e-08	Tb927.8.6570	Tb927.8.6560	hypothetical protein, conserved	Mitoribosomal LSU assembly factor 6	0.609486	1.25631e-08	0.145314	0.135405		cytoplasm[points,reticulated]			mitochondrion,kinetoplast[region,strong]	unknown
KS17gene_1652a	2	1.46723e-50	Tb927.8.1640	Tb927.8.1650	3.4.24.- (Metalloendopeptidases.)	Protein Associated with Differentiation, putative	0.589799	0.00224894	0.44401	6.94666e-07
KS17gene_6914a	1.9	5.06115e-61	Tb927.9.2600	Tb927.9.2590	hypothetical protein, conserved	hypothetical protein, conserved	0.0678201	0.311534	-0.221356	3.84552e-05		endocytic,flagellar cytoplasm,cytoplasm[points]	unknown	nucleoplasm,cytoplasm[weak]		cytosol
KS17gene_5793a	1.9	1.12889e-14	Tb927.6.815	Tb927.6.810	hypothetical protein	hypothetical protein	-0.0323696	0.65119	1.94711	4.59274e-15	cytoplasm[weak,reticulated]	cytoplasm,flagellar cytoplasm,nuclear lumen	unknown
KS17gene_5900a	1.9	4.1584e-232	Tb927.7.6850	Tb927.7.6840	3.2.1.18 (Exo-alpha-sialidase)	Centrosomal spindle body, CEP44, putative	0.152394	0.0583658	-0.246815	0.00857778				basal body,pro-basal body	basal body,pro-basal body
Tb11.NT.73	1.9	8.38764e-20	Tb927.11.6030	Tb927.11.6020	ras-like small GTPase, putative	hypothetical protein, conserved	0.233068	0.051741	-0.0507281	0.607894	hook complex	hook complex,cytoplasm[weak]	microtubule structures 1		cytoplasm[reticulated],basal body[25%]
KS17gene_8509a	1.9	7.41683e-46	Tb927.11.1520	Tb927.11.1510	expression site-associated gene 3 (ESAG3) protein, putative	leucine rich repeat protein, putative	0.0732006	0.478672	2.46074	5.33196e-31	endocytic
KS17gene_3137a	1.9	3.06403e-40	Tb927.10.12080	Tb927.10.12090	hypothetical protein, conserved	RNA-binding protein, putative	-0.0413288	0.67588	0.0692751	0.238882	cytoplasm[points]	mitochondrion[50%],kinetoplast[region,strong,50%]		cytoplasm[points],cytoplasm	cytoplasm	cytosol
KS17gene_2143a	1.9	3.12721e-19	Tb927.8.8110	Tb927.8.8120	hypothetical protein, conserved	hypothetical protein, conserved	0.00848211	0.920584	0.110109	0.0524954	cytoplasm[reticulated],endocytic	cytoplasm[reticulated,weak],cytoplasm[25%],flagellar cytoplasm[25%],nuclear lumen[25%]	unknown		endoplasmic reticulum,nuclear envelope	endoplasmic reticulum
KS17gene_4136a	1.9	8.12112e-10	Tb927.11.11960	Tb927.11.11965	hypothetical protein, conserved	cytoskeleton-associated protein, putative	0.117014	0.314125				endoplasmic reticulum
KS17gene_7551a	1.8	2.4361e-41	Tb927.10.3710	Tb927.10.3700	proteasome activator protein PA26	AMP-activated protein kinase, gamma regulatory subunit	-0.0501595	0.417066	-0.155962	0.0589626	cytoplasm[<10%]		unknown		endocytic,cytoplasm	cytosol
KS17gene_270a	1.8	1.23443e-49	Tb927.2.1920	Tb927.2.2015	expression site-associated gene 5 (ESAG5) protein, putative	hypothetical protein	0.0874866	0.10515	-0.147706	0.13415	endocytic,cytoplasm[reticulated]		secretory/endocytic 1
Tb11.NT.210	1.8	3.95197e-24	Tb927.11.16510	Tb927.11.16500	hypothetical protein, conserved	hypothetical protein, conserved	-0.293347	3.79428e-09	0.239965	0.00253941	mitochondrion,kinetoplast[region,strong]	mitochondrion,kinetoplast[region,50%,strong]		basal body,pro-basal body,cytoplasm[weak],hook complex[cell cycle dependent]	basal body,pro-basal body[cell cycle dependent],hook complex[weak]
KS17gene_1117a	1.8	1.13139e-27	Tb927.6.2490	Tb927.6.2500	succinate dehydrogenase subunit 7	RF-1 domain containing protein, putative	0.16429	0.000521412	0.520936	1.83814e-10	endocytic,cytoplasm[reticulated,weak]	mitochondrion,kinetoplast[region,strong]	mitochondrion - IM	cytoplasm[weak,reticulated],endocytic[weak]	mitochondrion,antipodal sites
KS17gene_7057a	1.8	8.02262e-47	Tb927.10.14390	Tb927.10.14380	FACT complex subunit POB3	Hsp70 protein, putative	0.0194603	0.73169	-0.0678361	0.194576	nucleoplasm		nucleus	cytoplasm,flagellar cytoplasm,nuclear lumen	cytoplasm	unknown
KS17gene_5820a	1.8	8.97549e-06	Tb927.6.560	Tb927.6.550	3.4.22.- (Cysteine endopeptidases.),3.4.22.2 (Papain)	hypothetical protein	-0.793266	7.41688e-60			cytoplasm[50%],cytoplasm[weak,reticulated,50%],flagellar cytoplasm[50%],nuclear lumen[50%]		secretory/endocytic 1
Tb11.NT.179	1.8	5.94921e-16	Tb927.11.14390	Tb927.11.14400	hypothetical protein, conserved	hypothetical protein, conserved	-0.10031	0.0851549	0.133159	0.0108227	cytoplasm,flagellar cytoplasm,nuclear lumen	cytoplasm,flagellar cytoplasm,nuclear lumen	unknown	cytoplasm[reticulated]	endocytic[weak],cytoplasm[weak]
KS17gene_731a	1.8	7.70384e-32	Tb927.4.2840	Tb927.4.2850	microtubule inner protein MC11	hypothetical protein, conserved	0.0865343	0.132716	0.328786	9.80915e-11	axoneme,cytoplasm[weak]	axoneme,cytoplasm[weak,reticulated,points]	flagellum 1	nuclear pore[75%],cytoplasm[25%],flagellar cytoplasm[25%],nuclear lumen[25%]	nuclear pore	unknown
Tb4.NT.45	1.8	7.12744e-37	Tb927.4.4500	Tb927.4.4490	hypothetical protein, conserved	multidrug resistance protein E	-0.026371	0.71792	-0.273814	3.41792e-08	cell tip[posterior,25%],hook complex	hook complex[25%,weak]	unknown	endocytic	endocytic[75%,strong]	secretory/endocytic 1
KS17gene_3330a	1.7	5.0327e-47	Tb927.11.980	Tb927.11.990	Nucleoporin NUP158	autophagy protein APG9, putative	-0.237289	2.58617e-06	0.402606	1.09194e-15	nuclear pore[50%]	nuclear pore	microtubule structures 2	cytoplasm[points,patchy],endocytic	cytoplasm[patchy,points]
KS17gene_5601a	1.7	7.19506e-52	Tb927.6.3820	Tb927.6.3810	hypothetical protein, conserved	hypothetical protein, conserved	0.0304106	0.547193	-0.0498552	0.415335	axoneme,cytoplasm[points]	axoneme,cytoplasm[weak,points]	flagellum 1	endocytic,cytoplasm[weak]	endocytic,cytoplasm
KS17gene_845a	1.7	0.000168259	Tb927.5.1380	Tb927.5.1390	hypothetical protein	64 kDa invariant surface glycoprotein	-0.300659	1.08716e-05	1.61159	2.5367e-145	cytoplasm[points,weak]		unknown			secretory/endocytic 3
KS17gene_789a	1.7	3.0392e-45	Tb927.5.850	Tb927.5.860	hypothetical protein, conserved	Selenoprotein T, putative	-0.279958	4.05885e-08	-0.391118	5.59797e-17	nucleoplasm	nucleoplasm[points,cell cycle dependent],cytoplasm[weak]		cytoplasm[weak,reticulated]	cytoplasm[weak,points]
KS17gene_4370a	1.7	9.3342e-14	Tb927.1.3550	Tb927.1.3450	hypothetical protein	hypothetical protein, conserved	-0.495097	1.07333e-12	-0.288308	1.66059e-09				nuclear lumen[points,<10%],cytoplasm[reticulated]	nuclear lumen[points],spindle	unknown
KS17gene_8261a	1.7	3.87989e-14	Tb927.11.6550	Tb927.11.6540	PUF nine target 1	hypothetical protein, conserved	0.122571	0.00911814	0.145489	0.0027828	endocytic,cytoplasm[weak,reticulated]			Golgi apparatus	Golgi apparatus	endoplasmic reticulum
KS17gene_5170a	1.6	3.42295e-35	Tb927.4.1930	Tb927.4.1920	eukaryotic translation initiation factor 3 subunit g	GPI transamidase subunit 16, putative	-0.899538	1.309e-61	-0.286741	3.2077e-09	cytoplasm[patchy]		ribonucleoproteins 1	endocytic,cytoplasm[weak]		endoplasmic reticulum
KS17gene_2374a	1.6	4.61103e-48	Tb927.9.7110	Tb927.9.7150	GRAM domain containing protein, putative	4.2.1.70 (Pseudouridylate synthase)	-0.24702	1.63565e-05	0.0892211	0.0856755	endocytic	endocytic,cytoplasm[weak]	secretory/endocytic 3			unknown
KS17gene_4110a	1.6	2.97675e-43	Tb927.11.11760	Tb927.11.11770	hypothetical protein, conserved	Eukaryotic translation initiation factor 4E-3	-0.174649	0.000917306	-0.379068	2.30577e-17	nuclear lumen,nucleoplasm[point]	nucleolus[strong],nucleoplasm		cytoplasm	cytoplasm	ribonucleoproteins 1
KS17gene_5580a	1.6	2.13905e-28	Tb927.6.4000	Tb927.6.3990	small glutamine-rich tetratricopeptide repeat protein, putative	hypothetical protein, conserved	-0.508249	2.82215e-29	0.000112269	1	cytoplasm[points,strong],cytoplasm[weak]	cytoplasm[points,strong],cytoplasm	cytosol	axoneme,cytoplasm,cytoplasm[<10%],flagellar tip[cell cycle dependent],flagellar cytoplasm[<10%],nuclear lumen[<10%]	axoneme,flagellar tip,cytoplasm[reticulated,points]	unknown
KS17gene_1836a	1.6	1.34165e-34	Tb927.8.4950	Tb927.8.4960	Kinesin Localized to the Ingressing Furrow	hypothetical protein, conserved	-0.482293	1.03934e-19	-0.0281679	0.609087	cell tip[25%,posterior],flagellar pocket[50%,region,complex],cortical cytoskeleton[points]	basal body[cell cycle dependent,strong],cytoplasm[points,complex],cleavage furrow		cytoplasm[reticulated]	mitochondrion
Tb5.NT.61	1.6	4.16768e-52	Tb927.5.2430	Tb927.5.2440	membrane transporter protein, putative	Centrosomal protein of 164 kDa, putative	0.249484	8.30751e-09	0.146501	0.0234814		cytoplasm[points]	secretory/endocytic 1	basal body,pro-basal body	basal body[75%]	microtubule structures 1
Tb11.NT.1	1.6	7.55279e-20	Tb927.11.155	Tb927.11.150	hypothetical protein	4.6.1.1 (Adenylate cyclase)	-0.038824	0.604466	0.632676	5.07018e-13	glycosome	mitochondrion[weak],antipodal sites		endocytic
Tb7.NT.76	1.6	3.86352e-25	Tb927.7.6230	Tb927.7.6220	ADP-ribosylation factor, putative	2.7.1.- (Phosphotransferases with an alcohol group as acceptor.)	0.19762	0.0242794	-0.516031	2.8516e-06	cytoplasm,flagellar cytoplasm,nuclear lumen	Golgi apparatus	unknown	cytoplasm,flagellar cytoplasm	cytoplasm,flagellar cytoplasm	unknown
KS17gene_1650a	1.6	3.89748e-26	Tb927.8.1590	Tb927.8.1600	6.3.2.- (Acid--amino-acid ligases (peptide synthases).)	6.1.1.6 (Lysine--tRNA ligase)	-0.113589	0.110673	-0.245977	1.18577e-06	cytoplasm[reticulated]	nucleoplasm[strong,75%],cytoplasm[75%]	unknown	endocytic	cytoplasm[patchy],nucleolus[weak]	cytosol
KS17gene_6490a	1.6	6.53897e-18	Tb927.8.910	Tb927.8.900	hypothetical protein, conserved	splicing factor TSR1	0.434357	2.26159e-06	-0.235284	5.25236e-06	cytoplasm[points,25%]	cytoplasm[points]		nucleoplasm	nuclear lumen	unknown
KS17gene_2109a	1.6	1.20466e-24	Tb927.8.7780	Tb927.8.7790	hypothetical protein, conserved	zinc finger domain, LSD1 subclass, putative	-0.592815	7.92285e-39	0.0649798	0.227026		cytoplasm[points,reticulated,weak]	ribonucleoproteins 1			secretory/endocytic 3
KS17gene_7214a	1.5	1.05198e-05	Tb927.10.12760	Tb927.10.12750	zinc finger protein family member, putative	hypothetical protein	0.441163	0.0432701	0.725157	1.33277e-07				cytoplasm[weak,points]	cytoplasm,flagellar cytoplasm,nuclear lumen
KS17gene_1761a	1.5	3.46153e-10	Tb927.8.2850	Tb927.8.2860	Poly(A)-specific ribonuclease PARN-1	hypothetical protein, conserved	0.102495	0.158703	-0.0576988	0.289378	cytoplasm[weak,reticulated],endocytic	cytoplasm[25%]	mitochondrion - matrix 1	cytoplasm[weak,reticulated]		unknown
Tb5.NT.17	1.5	4.45024e-28	Tb927.5.620	Tb927.5.610	invariant surface glycoprotein, putative	3.1.3.2 (Acid phosphatase)	-0.228161	0.000477149	0.195491	5.03491e-06	cytoplasm[reticulated,weak]		secretory/endocytic 3	mitochondrion[points]		secretory/endocytic 1
KS17gene_8287a	1.5	2.52186e-21	Tb927.11.6330	Tb927.11.6320	3.1.1.31 (6-phosphogluconolactonase)	MRB1-associated protein	0.242005	0.0170876	-0.145802	0.0233982	cytoplasm,flagellar cytoplasm		cytosol			nucleus
KS17gene_4644a	1.5	1.29732e-26	Tb927.3.4720	Tb927.3.4710	dynamin-like protein 1	Flagellum attachment zone protein 23	-0.271876	1.08612e-07	0.433211	7.11544e-14	cell tip[posterior,point,strong],cytoplasm[points],flagellar pocket[25%]		unknown	flagellum attachment zone[cell cycle dependent]	flagellum attachment zone	unknown
KS17gene_7776a	1.5	1.2534e-30	Tb927.11.16390	Tb927.11.16380	cyclin dependent kinases regulatory subunit, putative	TPR repeat, putative	-0.0331964	0.565481	-0.143831	0.0707421	cytoplasm,cytoplasm[points],flagellar cytoplasm,nuclear lumen	cytoplasm,basal body[cell cycle dependent],pro-basal body[cell cycle dependent],flagellum[cell cycle dependent],flagellar cytoplasm,nuclear lumen	unknown	cytoplasm[weak]	mitochondrion	endoplasmic reticulum
KS17gene_2123a	1.5	1.30388e-13	Tb927.8.7940	Tb927.8.7950	4.6.1.1 (Adenylate cyclase)	Flagellar Member 4	0.0941527	0.158379	-0.391757	8.20275e-21			secretory/endocytic 3	paraflagellar rod,cytoplasm[weak]	paraflagellar rod,cytoplasm[weak,reticulated]	unknown
Tb10.NT.22	1.5	1.46599e-15	Tb927.10.2390	Tb927.10.2400	casein kinase I, putative	hypothetical protein	-0.194355	0.00214994	0.0282421	0.792639	cytoplasm[reticulated,weak]			cytoplasm[reticulated]
KS17gene_4802a	1.5	3.08826e-28	Tb927.3.2600	Tb927.3.2590	ATP-dependent DEAD/H RNA helicase, putative	hypothetical protein	-0.548335	2.2407e-37	1.46511	1.35399e-73		cytoplasm[patchy]	ribonucleoproteins 1	cytoplasm[reticulated,weak]
Tb2.NT.63	1.5	1.03654e-14	Tb927.2.5630	Tb927.2.5650	hypothetical protein, conserved	hypothetical protein, conserved	-0.77425	1.57886e-09	0.528719	4.45579e-08	cytoplasm,flagellar cytoplasm,nuclear lumen
Tb8.NT.18	1.5	8.3931e-70	Tb927.8.1300	Tb927.8.1290	hypothetical protein, conserved	SUMO-interacting motif-containing protein	0.158807	0.000883759	0.317702	3.96473e-05	flagellar pocket collar	flagellar pocket collar	microtubule structures 1	cytoplasm[reticulated]	cytoplasm[reticulated]	endoplasmic reticulum
Tb11.NT.96	1.5	1.59638e-36	Tb927.11.7490	Tb927.11.7480	Protein of unknown function (DUF423), putative	vacuolar type h+ ATPase subunit, putative	0.186035	0.136891	-0.276004	5.52261e-07	cytoplasm[points]			cytoplasm[points]	cytoplasm[points]	secretory/endocytic 1
KS17gene_142a	1.5	2.96391e-17	Tb927.1.3310	Tb927.1.3320	hypothetical protein, conserved	leucine-rich repeat protein (LRRP), putative	0.0471949	0.373745	1.03717	2.90811e-20	cortical cytoskeleton[posterior]	cortical cytoskeleton[50%,posterior,ventral]	nucleus	cytoplasm[reticulated,weak]
KS17gene_7082a	1.5	2.12268e-16	Tb927.10.14140	Tb927.10.14120	2.7.1.40 (Pyruvate kinase)	hypothetical protein	-0.375833	6.7114e-09	-0.271759	0.000158916		cytoplasm[strong,patchy],flagellar cytoplasm[weak]	unknown		cytoplasm,flagellar cytoplasm,nuclear lumen
KS17gene_3716a	1.4	1.39948e-23	Tb927.11.5780	Tb927.11.5790	DNA-directed RNA polymerase, mitochondrial	hypothetical protein, conserved	0.19879	3.79117e-05	0.551384	5.26726e-21	cytoplasm[reticulated],flagellar cytoplasm	cytoplasm[50%,reticulated,points],mitochondrion[50%]	unknown	cytoplasm[points],flagellum	axoneme[proximal],cytoplasm[weak,points],endocytic[strong]	unknown
KS17gene_7824a	1.4	1.45755e-29	Tb927.11.15980	Tb927.11.15970	hypothetical protein, conserved	Guanine nucleotide exchange factor in Golgi transport N-terminal/Sec7 domain containing protein, putative	0.176166	0.000642857	0.000639077	0.998311	endocytic[weak],cytoplasm[weak]	cytoplasm[reticulated,weak],nucleus[weak]	unknown	cytoplasm,flagellar pocket[ring]	cytoplasm	unknown
KS17gene_3624a	1.4	4.00556e-15	Tb927.11.4980	Tb927.11.4990	3.6.1.- (In phosphorus-containing anhydrides.)	kinetoplastid-specific phospho-protein phosphatase, putative	-0.289299	3.0979e-06	0.217723	0.000190928	nucleolus[strong,<10%],nucleoplasm[weak,<10%]	nucleolus[75%]	nucleus		nucleoplasm,cytoplasm,basal body[region]
KS17gene_7955a	1.4	5.0939e-08	Tb927.11.14750	Tb927.11.14740	PSP1 C-terminal conserved region, putative	YqaJ-like viral recombinase domain containing protein, putative	-0.243552	0.00116355	-0.107704	0.0408994	endocytic[75%],cytoplasm[25%]	cytoplasm[patchy],nucleolus	ribonucleoproteins 1			unknown
KS17gene_7053a	1.4	2.20101e-17	Tb927.10.14420	Tb927.10.14410	2.7.11.1 (Non-specific serine/threonine protein kinase)	leucine-rich repeat protein (LRRP), putative	-0.438016	1.36854e-14	-0.0605039	0.221681	cytoplasm[points],flagellar tip	flagellar tip[anterior],cytoplasm[points]	flagellum 1	basal body[region,50%]	transition zone[25%],cytoplasm	unknown
KS17gene_7016a	1.4	3.37757e-14	Tb927.9.1340	Tb927.9.1280	Myosin-like protein 2	variant surface glycoprotein (VSG, atypical), putative	-0.416479	1.40476e-10	1.83931	1.51096e-08	nucleus[points,cell cycle dependent],cytoplasm[weak],spindle pole	nucleus[points,cell cycle dependent],spindle pole	unknown			unknown
KS17gene_697a	1.4	7.14859e-37	Tb927.4.2500	Tb927.4.2510	2.7.1.- (Phosphotransferases with an alcohol group as acceptor.),2.7.11.1 (Non-specific serine/threonine protein kinase)	multidrug resistance-associated protein, putative	-0.150699	0.00195629	0.122221	0.0174821	cytoplasm[weak],endocytic,cytoplasm[points]	cytoplasm[reticulated,points]	endoplasmic reticulum	cytoplasm[weak,reticulated]	cytoplasm[weak,points,reticulated]	secretory/endocytic 1
KS17gene_3091a	1.4	4.99131e-40	Tb927.10.11585	Tb927.10.11590	unspecified product	6.3.4.21 (Nicotinate phosphoribosyltransferase)	1.13177	1.89677e-21	-0.105365	0.0535933				cytoplasm[points],cytoplasm,flagellar cytoplasm,nucleoplasm	cytoplasm,flagellar cytoplasm	unknown
Tb10.NT.33	1.4	7.8197e-12	Tb927.10.2900	Tb927.10.2910	importin beta-1 subunit, putative	splicing factor PTSR1 interacting protein	-0.497771	5.03931e-25	-0.315917	3.22915e-10	nuclear pore[50%],cytoplasm[50%,weak],flagellar cytoplasm[50%,weak],nuclear lumen[50%,weak]	nucleoplasm[50%]	cytosol	nucleoplasm[50%]	nucleoplasm	nucleus
KS17gene_2126a	1.4	7.82711e-15	Tb927.8.7950	Tb927.8.7960	Flagellar Member 4	hypothetical protein	-0.391757	8.20275e-21	0.0591537	0.493617	paraflagellar rod,cytoplasm[weak]	paraflagellar rod,cytoplasm[weak,reticulated]	unknown	cytoplasm[reticulated]		flagellum 1
KS17gene_1793a	1.4	1.92239e-13	Tb927.8.3170	Tb927.8.3180	kinetoplast ribosomal PPR-repeat containing protein 9	Protein of unknown function (DUF3250), putative	-0.0484504	0.395183	0.255067	2.8905e-07		mitochondrion,kinetoplast[region,strong]	mitochondrion - matrix 1	basal body,pro-basal body,cytoplasm[points,weak]		microtubule structures 1
KS17gene_3807a	1.4	0.000925332	Tb927.11.8460	Tb927.11.8470	amastin-like protein	zinc finger protein family member, putative	-0.279592	6.65654e-08	1.21251	5.39814e-27		cytoplasm,flagellar cytoplasm,nuclear lumen	secretory/endocytic 3	cytoplasm[points,weak]
KS17gene_7852a	1.4	9.52757e-34	Tb927.11.15610	Tb927.11.15600	tetratricopeptide repeat, putative	histone deacetylase 2	-0.0539346	0.325267	0.321516	3.6668e-09		axoneme[proximal]	microtubule structures 1	cytoplasm,flagellar cytoplasm,nuclear lumen	cytoplasm[reticulated,weak]
KS17gene_4365a	1.4	2.99142e-28	Tb927.1.3670	Tb927.1.3560	expression site-associated gene 8 (ESAG8) protein, putative	Centrosomal protein of 164 kDa, putative	0.0967419	0.142444	0.160511	0.0119776	cytoplasm[reticulated],endocytic		unknown	basal body[cell cycle dependent,50%]	basal body[50%,cell cycle dependent]	microtubule structures 1
Tb8.NT.9	1.4	9.53001e-20	Tb927.8.690	Tb927.8.680	5.2.1.8 (Peptidylprolyl isomerase)	KREPA5	-0.0418628	0.467632	0.118438	0.30152	cytoplasm,flagellar cytoplasm,nuclear lumen	cytoplasm,flagellar cytoplasm,nuclear lumen	cytosol	cytoplasm[reticulated]	mitochondrion,antipodal sites	mitochondrion - matrix 2
KS17gene_5010a	1.4	8.71849e-30	Tb927.4.4590	Tb927.4.4580	2.7.1.37 (2.7.11.12, 2.7.11.13, 2.7.11.21, 2.7.11.22, 2.7.11.24, 2.7.11.25,2.7.11.30 and 2.7.12.1),2.7.11.1 (Non-specific serine/threonine protein kinase)	hypothetical protein, conserved	-0.7052	9.28238e-45	-0.181463	0.00123181	cytoplasm[weak,reticulated]	cytoplasm[points,weak]	unknown	cytoplasm[reticulated]		ribonucleoproteins 1
KS17gene_3234a	1.4	1.64933e-06	Tb927.10.16000	Tb927.10.16010	4.6.1.1 (Adenylate cyclase)	hypothetical protein	0.17903	0.00018183	-0.0177959	0.948632	endocytic,cytoplasm[weak]	endocytic,cytoplasm[weak,reticulated]			cytoplasm[reticulated,points]
KS17gene_4363a	1.4	2.64113e-20	Tb927.1.4970	Tb927.1.4920	hypothetical protein	hypothetical protein	-0.0108909	0.953349	0.964571	1.54566e-13	cytoplasm[weak],endocytic
KS17gene_2317a	1.4	9.89883e-31	Tb927.9.6210	Tb927.9.6250	2.7.3.3 (Arginine kinase)	2.7.3.3 (Arginine kinase)	-0.151755	0.00484663	0.805666	7.21437e-22		flagellar cytoplasm[strong]	secretory/endocytic 3			unknown
KS17gene_943a	1.4	5.05417e-29	Tb927.5.2500	Tb927.5.2510	hypothetical protein, conserved	hypothetical protein, conserved	0.347215	1.72658e-11	-0.146268	0.0026173	cortical cytoskeleton[middle,ventral]	cortical cytoskeleton[dorsal,middle]	microtubule structures 2	cytoplasm[weak,points],endocytic	endocytic,cytoplasm[weak]	secretory/endocytic 1
KS17gene_3484a	1.4	7.82711e-15	Tb927.11.3500	Tb927.11.3510	Dpy-30 motif containing protein, putative	hypothetical protein, conserved	0.0210512	0.735799	-0.216714	5.61696e-06	axoneme		flagellum 1	flagella connector	endocytic	unknown
KS17gene_4066a	1.4	2.7412e-16	Tb927.11.11435	Tb927.11.11440	dynein light chain type 1, putative	3.2.2.- (Hydrolyzing N-glycosyl compounds.)	-0.256363	5.29662e-06	0.242134	0.000266399		axoneme	flagellum 1	cytoplasm[reticulated]	mitochondrion
KS17gene_4621a	1.4	6.56856e-09	Tb927.2.370	Tb927.2.340	retrotransposon hot spot protein 1 (RHS1), putative	retrotransposon hot spot protein 4 (RHS4), putative	-0.495645	2.41751e-20	-0.329451	5.53744e-16	nucleoplasm[points]		unknown	nucleolus[<10%]	cytoplasm[75%]	ribonucleoproteins 1
KS17gene_1303a	1.3	2.34434e-19	Tb927.7.300	Tb927.7.310	2.4.1.- (Hexosyltransferases.)	Prostaglandin E synthase, putative	0.18192	6.3133e-05	0.31152	0.0824523	endocytic,cytoplasm[reticulated,weak]	endocytic,cytoplasm[weak,points]	secretory/endocytic 1	cytoplasm[reticulated]	mitochondrion
Tb11.NT.26	1.3	5.8863e-14	Tb927.11.2190	Tb927.11.2200	MICOS complex subunit MIC10-2	DNA-directed RNA polymerase II, putative	0.328255	8.68383e-05	-0.126037	0.140877	cytoplasm[75%],flagellar cytoplasm[75%],nuclear lumen[75%]	cytoplasm[weak,points]	mitochondrion - IM	nucleoplasm,nucleoplasm[points,strong]	nucleoplasm[points],nucleoplasm	unknown
Tb5.NT.86	1.3	1.73766e-09	Tb927.5.4150	Tb927.5.4140	hypothetical protein, conserved	ZIP Zinc transporter, putative	-0.291537	2.16281e-07	-0.010581	0.905711	axoneme,cytoplasm[weak]	axoneme	flagellum 1		cytoplasm[weak,points,reticulated]
KS17gene_3178a	1.3	3.88702e-59	Tb927.10.15040	Tb927.10.15080	hypothetical protein, conserved	WD40 Repeat 1	0.19307	0.187421	-0.567423	2.69184e-36	cytoplasm[reticulated]	cytoplasm[reticulated,weak]	unknown	hook complex[cell cycle dependent],cytoplasm	cytoplasm[points,weak]	microtubule structures 2
KS17gene_1147a	1.3	1.31502e-17	Tb927.6.2700	Tb927.6.2710	small nuclear ribonucleoprotein Sm-E	E3 ubiquitin-protein ligase HEL2, putative	-0.346314	4.06496e-10	0.185641	0.000140826	nucleoplasm	nucleoplasm	unknown	cytoplasm[25%],cytoplasm[patchy,50%],nucleolus[50%],cytoplasm[25%,weak],flagellar cytoplasm[25%],nuclear lumen[25%]	cytoplasm,flagellar cytoplasm,nuclear lumen	ribonucleoproteins 1
KS17gene_2335a	1.3	5.17213e-36	Tb927.9.6539	Tb927.9.6530	unspecified product	hypothetical protein	0.455843	5.0108e-06	-0.018669	0.723183				cytoplasm[weak]	cytoplasm[patchy]	unknown
KS17gene_8310a	1.3	2.12485e-11	Tb927.11.6130	Tb927.11.6120	SKP1-like protein	ABC transporter, putative	0.204549	8.28707e-07	0.0318249	0.66484	cytoplasm[weak,points],cytoplasm[patchy,<10%],axoneme[<10%]	cytoplasm[75%],flagellar cytoplasm[75%],nuclear lumen[75%]	unknown	cytoplasm[points]
KS17gene_1498a	1.3	3.19737e-46	Tb927.7.4190	Tb927.7.4200	zinc finger domain, LSD1 subclass, putative	hypothetical protein, conserved	-0.278609	0.000112894	0.210533	0.00398876	endocytic,cytoplasm	endocytic,cytoplasm[weak]	secretory/endocytic 1		mitochondrion,kinetoplast[region,strong]	mitochondrion - matrix 1
KS17gene_1552a	1.3	1.23124e-11	Tb927.7.5560	Tb927.7.5570	2.6.1.16 (Glutamine--fructose-6-phosphate transaminase (isomerizing))	cell cycle associated protein MOB1-A	0.0998265	0.0499199	0.00242576	0.97794	cytoplasm,flagellar cytoplasm		unknown	flagellar pocket,cytoplasm,flagellar cytoplasm
KS17gene_7287a	1.3	1.47654e-26	Tb927.10.11030	Tb927.10.11020	Archaic translocase of outer membrane 11 kDa subunit	DNA mismatch repair protein MSH2, putative	-0.56045	6.88254e-28	0.354619	5.07909e-10	mitochondrion	mitochondrion		cytoplasm[points]	nucleoplasm[50%],cytoplasm[points,weak]	nucleus
Tb11.NT.122	1.3	1.2332e-21	Tb927.11.10760	Tb927.11.10770	kinesin-D	VHS domain containing protein, putative	-0.253603	7.7642e-08	0.19539	5.87773e-05	cortical cytoskeleton,cell tip[posterior]	cytoplasm,flagellar cytoplasm	unknown	cytoplasm	endocytic	unknown
KS17gene_6341a	1.3	1.73065e-17	Tb927.8.4210	Tb927.8.4200	basal body component, putative	hypothetical protein, conserved	-0.0205148	0.755096	0.304641	0.0481239	basal body[50%],cytoplasm[weak,50%],flagellar cytoplasm[50%]	endocytic,cytoplasm[weak]	cytosol	cytoplasm[weak,reticulated]
KS17gene_5424a	1.3	6.32297e-08	Tb927.5.3210	Tb927.5.3200	small ubiquitin-related modifier	hypothetical protein, conserved	0.000916589	0.990866	0.521586	1.66686e-17	nucleolus[peripheral],nucleus[points]	cytoplasm,flagellar cytoplasm,nuclear lumen	cytosol	cytoplasm,cytoplasm[points,strong],flagellar cytoplasm,nuclear lumen	Golgi apparatus,cytoplasm[weak]
Tb9.NT.68	1.3	6.7855e-07	Tb927.9.12330	Tb927.9.12340	thioredoxin, putative	EF-hand domain-containing protein	0.207147	0.0139683	0.000416342	0.999802	axoneme[cell cycle dependent],cytoplasm	flagellar tip,axoneme,cytoplasm,axoneme[cell cycle dependent]	unknown		endocytic,cytoplasm,hook complex[50%],cell tip[anterior,50%],basal body[region,50%]	unknown
KS17gene_550a	1.3	2.37258e-12	Tb927.3.4960	Tb927.3.4970	kinesin, putative	hypothetical protein, conserved	-0.288205	1.39292e-09	-0.0704386	0.165452	cytoplasm[points]	flagella connector	unknown	axoneme	axoneme[50%],cytoplasm[points,weak]	flagellum 1
KS17gene_1915a	1.3	6.96662e-32	Tb927.8.5700	Tb927.8.5710	mitochondrial editosome-associated protein KREPB10	recombination initiation protein NBS1, putative	0.426699	1.42009e-10	0.00213433	0.976987	cytoplasm[points]	cytoplasm[weak,reticulated,points]		cytoplasm[reticulated]	endocytic,cytoplasm[weak]	unknown
KS17gene_3544a	1.3	5.47107e-18	Tb927.11.4000	Tb927.11.4010	hypothetical protein, conserved	hypothetical protein, conserved	0.135038	0.00831953	0.252961	1.55874e-08	axoneme,cytoplasm[points,weak]	axoneme,cytoplasm[weak,points]	flagellum 1	cytoplasm[points],flagellum	axoneme,endocytic,cytoplasm[weak]	flagellum 1
KS17gene_2803a	1.3	1.8641e-22	Tb927.10.3520	Tb927.10.3530	3.6.4.8 (Transferred entry: 5.6.1.5)	hypothetical protein, conserved	-0.0819799	0.129052	0.535902	9.49398e-13	cytoplasm[weak,patchy]	cytoplasm[reticulated,weak]	proteasome regulatory particle		cytoplasm,flagellar cytoplasm,nuclear lumen	endoplasmic reticulum
KS17gene_3620a	1.3	8.90651e-29	Tb927.11.4950	Tb927.11.4960	hypothetical protein, conserved	transcription elongation factor s-II, putative	0.0213221	0.734971	-0.325538	2.09972e-09		cytoplasm[points],flagellum[50%]	unknown		nucleolus[strong],nucleoplasm	unknown
KS17gene_1751a	1.3	4.01621e-24	Tb927.8.2780	Tb927.8.2800	RNA-binding protein RBP10, putative	hypothetical protein, conserved	-0.940857	1.64973e-28	0.0338833	0.539616	cytoplasm[weak,reticulated]		cytosol	cytoplasm[reticulated],axoneme	axoneme,endocytic,cytoplasm	flagellum 1
KS17gene_5120a	1.3	2.85331e-51	Tb927.4.3660	Tb927.4.3650	hypothetical protein, conserved	serine threonine-protein phosphatase PP1, putative	-0.0222503	0.739444	-0.0040293	1		mitochondrion,kinetoplast[region]	mitochondrion - matrix 2	cytoplasm[75%],cytoplasm[weak,25%],flagellar cytoplasm[75%],nuclear lumen[75%]	endocytic,cytoplasm[weak,points,reticulated]
Tb8.NT.8	1.3	2.49044e-31	Tb927.8.610	Tb927.8.600	hypothetical protein, conserved	Bucentaur or craniofacial development, putative	0.0275995	0.609547	0.604887	1.01984e-20	transition zone[75%],cytoplasm[weak]	transition zone[50%]	microtubule structures 1	nucleoplasm,cytoplasm[weak]	mitochondrion
KS17gene_6687a	1.2	1.02982e-14	Tb927.9.10400	Tb927.9.10370	hypothetical protein, conserved	TAX-1	-1.37097	4.3412e-183	0.0138273	0.835767	nucleolus[peripheral,points]	nucleolus,nucleus[points],cytoplasm[patchy,weak]	unknown	cytoplasm[50%],axoneme[50%],cytoplasm[50%,reticulated,weak],flagellar cytoplasm[50%]	axoneme,cytoplasm[weak]	flagellum 1
Tb11.NT.158	1.2	5.25119e-19	Tb927.11.13120	Tb927.11.13110	PUB domain containing protein, putative	hypothetical protein, conserved	0.0683119	0.478117	-0.290775	3.46032e-07			unknown	cytoplasm[reticulated]	cytoplasm[reticulated]
KS17gene_3305a	1.2	1.34633e-08	Tb927.11.780	Tb927.11.790	cyclin 13	2.7.1.- (Phosphotransferases with an alcohol group as acceptor.)	0.528405	3.30503e-20	-0.0376515	0.522875	cytoplasm,flagellar cytoplasm,nuclear lumen	endocytic,cytoplasm[weak]		cytoplasm,flagellum[weak]		unknown
KS17gene_6675a	1.2	6.71649e-21	Tb927.9.10550	Tb927.9.10530	Spindle assembly abnormal protein 6 homolog	Flagellum attachment zone protein 4	0.101891	0.0917503	-0.0492269	0.370222	basal body,pro-basal body	basal body,pro-basal body	unknown	cytoplasm[points]	flagellum attachment zone[distal,strong],flagellum attachment zone	microtubule structures 2
KS17gene_3031a	1.2	3.99872e-23	Tb927.10.9800	Tb927.10.9810	60S ribosomal protein L22	hypothetical protein, conserved	-0.711447	2.71842e-63	0.143655	0.0606463	cytoplasm[patchy],nucleolus	cytoplasm,nucleolus	unknown	endocytic,cytoplasm
KS17gene_3801a	1.2	6.72884e-40	Tb927.11.8430	Tb927.11.8440	hypothetical protein, conserved	3.8.1.10 (2-haloacid dehalogenase (configuration-inverting)),3.8.1.3 (Haloacetate dehalogenase)	0.473855	7.89952e-21	0.307349	2.98237e-09			microtubule structures 1		flagellar cytoplasm,cytoplasm,nucleoplasm	cytosol
KS17gene_2901a	1.2	1.1595e-17	Tb927.10.6840	Tb927.10.6850	hypothetical protein, conserved	Mitochondrial ribosomal protein S18, putative	-0.13751	0.00360846	0.446362	2.06168e-19	endocytic,cytoplasm[points]	endoplasmic reticulum,nuclear envelope	endoplasmic reticulum	cytoplasm[reticulated]	cytoplasm[patchy,points,weak],endocytic,mitochondrion[<10%]	mitochondrion - matrix 1
KS17gene_1368a	1.2	3.07372e-16	Tb927.7.1420	Tb927.7.1430	hypothetical protein, conserved	leucine-rich repeat protein (LRRP), putative	0.1458	0.00479786	-0.0922709	0.15932	cytoplasm[reticulated,weak],endocytic	cytoplasm[reticulated,weak]	secretory/endocytic 1	paraflagellar rod	paraflagellar rod,cytoplasm[weak]	flagellum 1
KS17gene_7063a	1.2	3.78495e-23	Tb927.10.14330	Tb927.10.14320	Utp14 protein, putative	Flagellum attachment zone protein 9	-0.526029	2.80285e-33	-0.106026	0.0442029	cytoplasm,flagellar cytoplasm,nucleolus[<10%,strong]	nucleolus	nucleus	flagellum attachment zone	flagellum attachment zone	microtubule structures 2
KS17gene_5098a	1.2	2.66429e-46	Tb927.4.3790	Tb927.4.3780	3.4.19.12 (Ubiquitinyl hydrolase 1)	hypothetical protein, conserved	-0.0548316	0.326931	-0.21924	0.00373704	cytoplasm,flagellar cytoplasm,nuclear lumen	cytoplasm,flagellar cytoplasm,nucleoplasm	cytosol	cytoplasm[reticulated]	mitochondrion
KS17gene_5899a	1.2	3.42295e-35	Tb927.7.6850	Tb927.7.6840	3.2.1.18 (Exo-alpha-sialidase)	Centrosomal spindle body, CEP44, putative	0.152394	0.0583658	-0.246815	0.00857778				basal body,pro-basal body	basal body,pro-basal body
KS17gene_3978a	1.2	9.77815e-13	Tb927.11.10620	Tb927.11.10630	hypothetical protein, conserved	hypothetical protein, conserved	0.374317	1.44561e-09	0.087451	0.108929	axoneme[75%],cytoplasm[weak,75%]	axoneme,cytoplasm[points,weak]	flagellum 1	cytoplasm[points]	cytoplasm[points,weak]
KS17gene_2028a	1.2	4.26156e-15	Tb927.8.7070	Tb927.8.7080	Flagellum attachment zone protein 15	hypothetical protein, conserved	-0.327318	2.1325e-06	0.178735	0.000753578	flagellum attachment zone[distal,cell cycle dependent]	flagellum attachment zone[cell cycle dependent],cytoplasm[points]	unknown	hook complex	hook complex	microtubule structures 1
KS17gene_8508a	1.2	1.47885e-63	Tb927.11.1520	Tb927.11.1510	expression site-associated gene 3 (ESAG3) protein, putative	leucine rich repeat protein, putative	0.0732006	0.478672	2.46074	5.33196e-31	endocytic
KS17gene_1162a	1.2	9.66508e-22	Tb927.6.2820	Tb927.6.2830	hypothetical protein, conserved	GTPase activating protein, conserved	0.324269	3.74141e-05	0.12239	0.0390862	nucleolus	nucleolus[strong]	unknown	cytoplasm,flagellar cytoplasm	cytoplasm[weak,points,reticulated]	cytosol
KS17gene_6609a	1.2	5.04861e-19	Tb927.9.13520	Tb927.9.13510	Importin 1	Poly(A)-specific ribonuclease PARN-3	-0.581352	6.12966e-38	0.343034	8.22285e-09		nuclear pore,cytoplasm[points]	cytosol	cytoplasm,flagellar cytoplasm	cytoplasm[patchy,points],nucleus[point]	unknown
KS17gene_1385a	1.2	8.57214e-11	Tb927.7.1580	Tb927.7.1590	Vps52 / Sac2 family, putative	mitotic cyclin	0.219397	1.97781e-06	-0.254464	0.000119544	Golgi apparatus	endocytic,cytoplasm[weak]	unknown	cytoplasm[points]	cytoplasm[points]
KS17gene_7782a	1.1	1.19575e-25	Tb927.11.16340	Tb927.11.16330	Importin-beta N-terminal domain/HEAT-like repeat, putative	hypothetical protein, conserved	-0.35523	1.70699e-15	0.340699	1.43787e-13		nucleoplasm,cytoplasm,nuclear pore	cytosol	nucleoplasm	nucleoplasm	unknown
KS17gene_2101a	1.1	4.88752e-11	Tb927.8.7740	Tb927.8.7750	amino acid transporter, putative	hypothetical protein, conserved	-0.84824	1.3794e-47	-0.193517	0.000782309		endoplasmic reticulum,nuclear envelope
Tb11.NT.40	1.1	7.93127e-11	Tb927.11.3310	Tb927.11.3320	ubiquitin-conjugating enzyme, putative	ras-like small GTPase, putative	-0.667141	3.61195e-41	0.234837	0.00014386			cytosol	endocytic[strong],cytoplasm		unknown
KS17gene_4604a	1.1	5.3498e-125	Tb927.2.1045	Tb927.2.960	unspecified product	hypothetical protein	2.18055	1.39459e-42	0.899886	5.45359e-13				glycosome[<10%]	cytoplasm,flagellar cytoplasm,nuclear lumen
KS17gene_2532a	1.1	7.93546e-14	Tb927.9.13160	Tb927.9.13200	hypothetical protein	hypothetical protein			-0.263515	0.00200145					endocytic,cytoplasm
KS17gene_1574a	1.1	7.23634e-13	Tb927.7.5760	Tb927.7.5770	mRNA transport regulator MTR2, putative	2.7.1.37 (2.7.11.12, 2.7.11.13, 2.7.11.21, 2.7.11.22, 2.7.11.24, 2.7.11.25,2.7.11.30 and 2.7.12.1),2.7.11.1 (Non-specific serine/threonine protein kinase)	-0.234829	0.00149447	0.412327	8.72837e-07	nuclear pore	nuclear pore	microtubule structures 2	cytoplasm,flagellar cytoplasm,nucleoplasm	cytoplasm,flagellar cytoplasm	unknown
KS17gene_6955a	1.1	1.15453e-42	Tb927.9.2075	Tb927.9.2070	Flagellum attachment zone protein 44	hypothetical protein, conserved	-0.257097	0.000318044	0.26034	8.15526e-08	paraflagellar rod[proximal]	flagellum attachment zone,cytoplasm[weak]	unknown	nuclear lumen,cytoplasm[reticulated]	nuclear lumen,endocytic	nucleus
KS17gene_796a	1.1	2.31073e-27	Tb927.5.940	Tb927.5.950	1.3.1.6 (Fumarate reductase (NADH))	monothiol glutaredoxin, putative	0.567782	3.08531e-31	-0.637622	4.7019e-29	basal body,cytoplasm[point]	endoplasmic reticulum	unknown	cytoplasm,flagellar cytoplasm,nuclear lumen	cytoplasm,flagellar cytoplasm,nuclear lumen	cytosol
KS17gene_1323a	1.1	1.21658e-27	Tb927.7.1080	Tb927.7.1090	hypothetical protein, conserved	DNA repair protein RAD5, putative	0.427169	1.6177e-16	0.453742	7.95732e-13	cytoplasm,cytoplasm[points,75%],nucleolus	cytoplasm[weak,reticulated]	mitochondrion - matrix 2	cytoplasm[points]	endocytic,cytoplasm[patchy],nucleus[<10%]
KS17gene_1244a	1.1	8.1703e-49	Tb927.6.4730	Tb927.6.4740	hypothetical protein	importin-alpha re-exporter protein, putative	0.377719	7.42812e-17	-0.181077	0.000579744	cytoplasm[reticulated,weak]			cytoplasm[weak],nuclear pore	nuclear pore	cytosol
KS17gene_6769a	1.1	1.30638e-25	Tb927.9.9160	Tb927.9.9150	hypothetical protein, conserved	Mitoribosomal LSU assembly factor 13	0.429658	2.41567e-14	0.240095	0.000179372	cytoplasm[weak,reticulated]		mitochondrion - IM	cytoplasm[weak,points],flagellar cytoplasm[50%]		mitochondrion - matrix 1
KS17gene_4751a	1.1	3.35673e-14	Tb927.3.3040	Tb927.3.3030	Right handed beta helix region, putative	phosphatidylcholine transfer protein, putative	-0.364139	3.58959e-12	-0.233927	1.23105e-06		axoneme	flagellum 1	flagellar pocket collar[75%],cytoplasm[weak]		unknown
KS17gene_227a	1.1	7.53518e-24	Tb927.2.170	Tb927.2.240	leucine-rich repeat protein 1 (LRRP1), putative	retrotransposon hot spot protein 5 (RHS5), putative	0.300846	3.18429e-08	0.994512	2.89675e-57						unknown
KS17gene_2536a	1.1	1.19733e-27	Tb927.9.14530	Tb927.9.14570	Protein of unknown function (DUF1181), putative	leucine-rich repeat protein (LRRP), putative	-0.304994	0.240804	0.422521	6.9125e-10		cytoplasm[points]
KS17gene_4241a	1.1	4.61679e-18	Tb927.11.13810	Tb927.11.13820	ATP- dependent RNA helicase, putative	PWWP domain-containing protein 1	-0.240053	1.02218e-06	-0.202744	0.000930205	nucleolus[50%],endocytic	nucleolus	nucleus	nucleus[points,50%],cytoplasm[50%],flagellar cytoplasm[50%],nuclear lumen[50%]	nucleoplasm	nucleus - chromatin
KS17gene_7119a	1.1	1.08678e-23	Tb927.10.13780	Tb927.10.13770	2.7.1.26 (Riboflavin kinase),2.7.11.26 ([Tau protein] kinase)	hypothetical protein, conserved	-0.382436	2.97677e-15	0.0439847	0.646012	cytoplasm,flagellar tip,flagellar cytoplasm,nuclear lumen	cytoplasm,flagellar tip,flagellar cytoplasm,nuclear lumen	unknown		mitochondrion[75%],kinetoplast[75%,region,strong]	mitochondrion - matrix 1
KS17gene_1535a	1.1	1.20602e-11	Tb927.7.5380	Tb927.7.5390	Double RNA binding domain protein 12	hypothetical protein, conserved	0.561931	0.000131501	0.179866	0.00126405	cytoplasm[weak,reticulated]			cytoplasm[weak,reticulated]	endocytic,cytoplasm,flagellar cytoplasm
Tb7.NT.24	1.1	1.17763e-17	Tb927.7.2780	Tb927.7.2790	Expression activator 1	Component of motile flagella 10	-0.365905	2.79884e-09	-0.218732	0.00025694		cytoplasm[patchy]	ribonucleoproteins 1			flagellum 1
KS17gene_6813a	1.1	1.48522e-11	Tb927.9.8540	Tb927.9.8520	Voltage-gated Chloride channel Like 1	hypothetical protein, conserved	0.358472	1.14984e-13	-0.332147	1.91132e-09	endocytic	endocytic	unknown	nuclear lumen	nuclear lumen	unknown
Tb2.NT.1	1.1	5.06998e-17	Tb927.2.100	Tb927.1.5330	retrotransposon hot spot protein 1 (RHS1), putative	variant surface glycoprotein (VSG, atypical), putative	-0.48874	2.66059e-30			nucleolus[25%,peripheral,points],nucleoplasm[25%,points]		nucleus
KS17gene_4766a	1.1	2.5612e-05	Tb927.3.2910	Tb927.3.2900	hypothetical protein, conserved	eukaryotic translation initiation factor 2 subunit alpha	0.329164	1.42723e-07	-0.514314	9.55233e-23		cytoplasm,nuclear lumen,flagellar cytoplasm,flagellar tip		cytoplasm[75%,patchy,reticulated],nucleolus[75%]	cytoplasm,flagellar cytoplasm	ribonucleoproteins 1
KS17gene_8362a	1.1	3.60384e-09	Tb927.11.4180	Tb927.11.4170	PSP1 C-terminal conserved region, putative	kinetoplastid-specific dual specificity phosphatase, putative	-0.355117	1.85707e-15	0.0671009	0.240362	cytoplasm	cytoplasm[patchy,50%],cytoplasm[50%,weak]	unknown	cytoplasm[points],cytoplasm[weak]	cytoplasm,flagellar cytoplasm	cytosol
KS17gene_514a	1.1	7.80167e-14	Tb927.3.3750	Tb927.3.3760	paraflagellar rod component, putative	1.11.1.- (Peroxidases.)	-0.629892	2.85567e-46	-0.530073	0.0572951	cytoplasm[weak],flagellar cytoplasm[weak],nucleoplasm[weak],paraflagellar rod[<10%]	cytoplasm[reticulated,points],cytoplasm[<10%,strong]	flagellum 1	cytoplasm,flagellar cytoplasm[strong],nuclear lumen	cytoplasm,flagellar cytoplasm,nuclear lumen	cytosol
KS17gene_5380a	1.1	2.3239e-07	Tb927.5.4020	Tb927.5.4010	hypothetical protein	Enriched in surface-labeled proteome protein 4	-0.396819	0.0144706	-0.418899	9.25867e-13		cytoplasm,flagellar cytoplasm,nuclear lumen			cytoplasm,flagellar cytoplasm,nuclear lumen	unknown
KS17gene_5154a	1.1	4.03421e-08	Tb927.4.2070	Tb927.4.2050	antigenic protein, putative	hypothetical protein	-0.650261	4.87554e-15	-0.110824	0.0534983	cytoplasm[points],cortical cytoskeleton[50%]		unknown		cytoplasm,flagellar cytoplasm,nuclear lumen
KS17gene_2637a	1	4.03016e-23	Tb927.10.730	Tb927.10.740	ATP synthase, putative	structural maintenance of chromosome 4, putative	-0.0373729	0.478804	-0.105118	0.0273392	endocytic	glycosome[50%],cytoplasm[reticulated,50%]	unknown	nucleoplasm[25%],cytoplasm[weak,50%],cytoplasm[50%],flagellar cytoplasm[50%],nuclear lumen[50%]		nucleus
KS17gene_2036a	1	5.05704e-10	Tb927.8.7120	Tb927.8.7130	2.5.1.103 (Presqualene diphosphate synthase),2.5.1.21 (Squalene synthase)	hypothetical protein, conserved	0.209161	0.000357757	0.0848177	0.473478	cytoplasm[points]				flagellar cytoplasm,cytoplasm
KS17gene_6860a	1	2.48491e-22	Tb927.9.7760	Tb927.9.7740	DENN (AEX-3) domain containing protein, putative	3.1.3.48 (Protein-tyrosine-phosphatase)	0.0162124	0.780347	0.0835571	0.0929952	cell tip[posterior,25%],endocytic,cytoplasm	endocytic,cytoplasm[weak,reticulated]	microtubule structures 2	cytoplasm
KS17gene_6037a	1	1.10027e-25	Tb927.7.3630	Tb927.7.3620	TPR-repeat-containing chaperone protein DNAJ, putative	tyrosyl-tRNA synthetase	-0.533692	2.1536e-30	-0.364178	1.08509e-10	cytoplasm[reticulated,weak]		endoplasmic reticulum	cytoplasm[75%],flagellar cytoplasm[75%]	cytoplasm,flagellar cytoplasm	cytosol
KS17gene_7417a	1	7.88598e-11	Tb927.10.7360	Tb927.10.7350	ATP-binding cassette protein, putative	hypothetical protein, conserved	0.0658378	0.260819	0.0337067	0.524701	endocytic	endocytic,cytoplasm	secretory/endocytic 1	axoneme,cytoplasm[weak]	axoneme[<10%],cytoplasm[reticulated],flagellar cytoplasm	flagellum 1
Tb5.NT.60	1	1.13742e-07	Tb927.5.2420	Tb927.5.2430	NOL1/NOP2/sun family, putative	membrane transporter protein, putative	0.122546	0.0239187	0.249484	8.30751e-09	cytoplasm[weak,points]	mitochondrion,kinetoplast[region]	unknown		cytoplasm[points]	secretory/endocytic 1
KS17gene_6071a	1	3.15378e-13	Tb927.7.3330	Tb927.7.3320	Flagellar attachment zone protein 10	ATG12/APG12, putative	-0.348211	8.75466e-13	-0.443742	3.28518e-12	flagellum attachment zone,cell tip[anterior]		unknown	cytoplasm[weak,reticulated]	cytoplasm[reticulated],cytoplasm[<10%],flagellar cytoplasm[<10%],nuclear lumen[<10%]
KS17gene_5648a	1	7.54977e-08	Tb927.6.3430	Tb927.6.3420	Serine/threonine-protein kinase NEK10, putative	Mitoribosomal LSU assembly factor 9	0.191151	0.000181626	0.360113	1.47546e-08	endocytic[weak]	cytoplasm[weak,reticulated,points]		cytoplasm[weak,reticulated]	mitochondrion	unknown
KS17gene_1412a	1	6.66235e-11	Tb927.7.1910	Tb927.7.1920	1.4.1.10 (Glycine dehydrogenase),1.4.4.2 (Glycine dehydrogenase (aminomethyl-transferring))	paraflagellar rod component, putative	-0.0157914	0.77813	0.144711	0.0188545	cytoplasm[points],cytoplasm[weak]	mitochondrion,kinetoplast[region,strong]	mitochondrion - matrix 2	paraflagellar rod	paraflagellar rod,cytoplasm[weak]	flagellum 1
KS17gene_2888a	1	2.33969e-11	Tb927.10.6640	Tb927.10.6650	transmembrane emp24 domain-containing protein	G10 protein homologue, putative	-0.464807	4.98284e-21	0.137053	0.134635	endocytic,cytoplasm[weak]	endocytic	secretory/endocytic 1			unknown
Tb10.NT.68	1	2.97166e-08	Tb927.10.6430	Tb927.10.6440	hypothetical protein	5.4.2.2 (Phosphoglucomutase (alpha-D-glucose-1,6-bisphosphate-dependent)),5.4.2.5 (Phosphoglucomutase (glucose-cofactor)),5.4.2.8 (Phosphomannomutase)	-0.68204	0.00610787	-0.00123297	0.984876				cytoplasm,flagellar cytoplasm,nucleoplasm	cytoplasm[weak]	cytosol
KS17gene_1054a	1	7.48551e-07	Tb927.6.130	Tb927.6.140	hypothetical leucine-rich repeat protein 1 (LRRP1)	retrotransposon hot spot protein 5 (RHS5), putative	0.257663	0.0398118	-0.0413159	0.504911				endocytic
KS17gene_6359a	-1.1	6.15649e-11	Tb927.8.3940	Tb927.8.3930	hypothetical protein, conserved	Gryzun, putative trafficking through Golgi, putative	0.550069	6.38381e-12	-0.206949	0.0571698	cytoplasm[weak,reticulated]	cytoplasm[reticulated,weak]		cytoplasm[points],endocytic
KS17gene_8081a	-1.1	0.000833801	Tb927.11.11975	Tb927.11.11970	cytoskeleton-associated protein, putative	hypothetical protein
KS17gene_1963a	-1.1	2.1707e-120	Tb927.8.6110	Tb927.8.6120	2.3.3.10 (Hydroxymethylglutaryl-CoA synthase)	hypothetical protein, conserved	-1.00168	3.44424e-103	0.0393231	0.640745	cytoplasm	mitochondrion,kinetoplast[region,strong]	mitochondrion - matrix 2	cytoplasm[reticulated]	mitochondrion	mitochondrion - IM
KS17gene_1750a	-1.1	1.28753e-11	Tb927.8.2780	Tb927.8.2800	RNA-binding protein RBP10, putative	hypothetical protein, conserved	-0.940857	1.64973e-28	0.0338833	0.539616	cytoplasm[weak,reticulated]		cytosol	cytoplasm[reticulated],axoneme	axoneme,endocytic,cytoplasm	flagellum 1
KS17gene_4347a	-1.2	0.00161859	Tb927.11.17040	Tb927.11.17110	4.6.1.1 (Adenylate cyclase)	variant surface glycoprotein (VSG), putative	0.222938	0.000158941					unknown
KS17gene_4567a	-1.2	4.80026e-06	Tb927.2.2320	Tb927.2.2270	hypothetical protein	hypothetical protein, conserved			-0.371023	2.30643e-06		cytoplasm[25%],flagellar cytoplasm[25%],nuclear lumen[25%]			nucleoplasm	unknown
Tb10.NT.148	-1.4	5.77384e-55	Tb927.10.13730	Tb927.10.13720	60S ribosomal protein L7, putative	RNA-binding protein 29, putative	-0.628965	1.89195e-39	-0.551237	5.44691e-23	nucleolus	nucleolus	nucleus	nucleoplasm	endocytic[weak],cytoplasm[weak]	cytosol
KS17gene_5733a	-1.4	3.6082e-11	Tb927.6.1520	Tb927.6.1510	Aquaglyceroporin 1	6.1.1.6 (Lysine--tRNA ligase)	-1.48492	2.30664e-69	-0.292947	1.38696e-05	pellicular membrane	cytoplasm,flagellar cytoplasm,nuclear lumen	secretory/endocytic 2	cytoplasm[weak,reticulated]	mitochondrion,kinetoplast[region]	mitochondrion - IM
KS17gene_8121a	-1.4	1.5167e-173	Tb927.11.9540	Tb927.11.9530	hypothetical protein, conserved	14-3-3 protein 1	0.175588	0.0255431	-0.771874	8.44611e-58	basal body	basal body[75%]	microtubule structures 1	cytoplasm[strong],flagellar cytoplasm[weak],flagellar tip	cytoplasm[75%],flagellar cytoplasm[75%],flagellar tip	cytosol
KS17gene_5698a	-1.5	8.28569e-17	Tb927.6.1790	Tb927.6.1780	hypothetical protein	2.7.1.- (Phosphotransferases with an alcohol group as acceptor.),2.7.11.24 (Mitogen-activated protein kinase)	-0.398098	0.000582589	-0.126788	0.0710558	endocytic,cytoplasm[reticulated,weak]			basal body[strong],pro-basal body	basal body,pro-basal body,cytoplasm[weak],flagellar cytoplasm[weak],nuclear lumen[weak]	unknown
KS17gene_5732a	-1.5	3.63197e-38	Tb927.6.1530	Tb927.6.1520	Glutamine amidotransferase class-I, putative	Aquaglyceroporin 1	0.0979472	0.0587481	-1.48492	2.30664e-69		cytoplasm[25%],cytoplasm[reticulated,weak],flagellar cytoplasm[25%],nuclear lumen[25%]		pellicular membrane	cytoplasm,flagellar cytoplasm,nuclear lumen	secretory/endocytic 2
KS17gene_2834a	-1.5	2.64984e-19	Tb927.10.5390	Tb927.10.5400	hypothetical protein, conserved	hypothetical protein, conserved	-0.262685	8.90099e-07	-0.183521	0.00102427		cytoplasm[reticulated]	endoplasmic reticulum		endocytic,endoplasmic reticulum	endoplasmic reticulum
KS17gene_5275a	-1.5	3.92592e-53	Tb927.4.1000	Tb927.4.990	hypothetical protein, conserved	hypothetical protein, conserved	-1.41232	2.27516e-72	0.132152	0.0319562	cytoplasm[reticulated]	cytoplasm[weak],flagellar cytoplasm[weak],nuclear lumen[weak]		nucleus[25%],cytoplasm[points,weak,50%],cytoplasm[25%],flagellar cytoplasm[25%],nuclear lumen[25%]	kinetochore	unknown
KS17gene_2134a	-1.7	2.20168e-16	Tb927.8.8020	Tb927.8.8030	monoglyceride lipase, putative	emp24/gp25L/p24 family/GOLD, putative	0.377942	6.811e-09	-1.10775	1.01579e-75		cytoplasm[points],plasma membrane	secretory/endocytic 3		Golgi apparatus,endoplasmic reticulum
KS17gene_1763a	-1.7	2.10152e-31	Tb927.8.2880	Tb927.8.2890	hypothetical protein, conserved	hypothetical protein, conserved	-0.187984	0.000137357	-0.202181	0.0189265		mitochondrion	mitochondrion - matrix 1		basal body,pro-basal body,cytoplasm[weak]
KS17gene_6482a	-1.8	8.9448e-205	Tb927.8.1000	Tb927.8.990	hypothetical protein, conserved	RNA-binding protein 33 (RNA-binding motif protein 33)	0.0333022	0.691207	-1.55437	8.42028e-242	cytoplasm[reticulated,weak]	cytoplasm[reticulated]		nucleoplasm[75%],cytoplasm[25%],flagellar cytoplasm[25%],nuclear lumen[25%]	nucleoplasm	unknown
KS17gene_6483a	-2.2	3.4915e-305	Tb927.8.990	Tb927.8.980	RNA-binding protein 33 (RNA-binding motif protein 33)	5.4.2.2 (Phosphoglucomutase (alpha-D-glucose-1,6-bisphosphate-dependent)),5.4.2.3 (Phosphoacetylglucosamine mutase),5.4.2.5 (Phosphoglucomutase (glucose-cofactor))	-1.55437	8.42028e-242	0.0297536	0.638099	nucleoplasm[75%],cytoplasm[25%],flagellar cytoplasm[25%],nuclear lumen[25%]	nucleoplasm	unknown	cytoplasm[reticulated]	cytoplasm,flagellar cytoplasm	cytosol
KS17gene_6484a	-2.3	9.08039e-23	Tb927.8.990	Tb927.8.980	RNA-binding protein 33 (RNA-binding motif protein 33)	5.4.2.2 (Phosphoglucomutase (alpha-D-glucose-1,6-bisphosphate-dependent)),5.4.2.3 (Phosphoacetylglucosamine mutase),5.4.2.5 (Phosphoglucomutase (glucose-cofactor))	-1.55437	8.42028e-242	0.0297536	0.638099	nucleoplasm[75%],cytoplasm[25%],flagellar cytoplasm[25%],nuclear lumen[25%]	nucleoplasm	unknown	cytoplasm[reticulated]	cytoplasm,flagellar cytoplasm	cytosol

[truncated: 3 more sheets: Table S10. PF Neighbors, Table S11. Internal SAS, Table S12. PAP1 lncRNAs ]
